# Supplementary material for: Genome-wide identification of potato long intergenic noncoding RNAs responsive to Pectobacterium carotovorum subspecies brasiliense infection
Source: BMC Genomics. 2016 Aug 11;17:614. doi: 10.1186/s12864-016-2967-9 (PMC4982125; doi:10.1186/s12864-016-2967-9)
Supplement: Additional file 1: Table S5. — List of RT-qPCR primers used in this study. (XLS 26 kb) [file 12864_2016_2967_MOESM1_ESM.xls]

## Sheet: Sheet1
Primer name	Sequence
LincRNA1745_F	TCAGCACTAACACCAGGAACAG
LincRNA1745_R	CCACCCCATGGTTTCATTTGC
LincRNA974_F	CCTCAATTGCCCTTGTTCTCAC
LincRNA974_R	GTTTGGGGTGTGGTTTGTAGTG
LincRNA1839_F	TCAGATACAGGGGCAGCTTC
LincRNA1839_R	AAGCTGAACCAGAAGCAGTC
LincRNA1502_F	AATGGGCTAAAAGCGTGGTC
LincRNA1502_R	ACAGTACTCTGCCGATTTGC
LincRNA1663_F	TTCATGTGATGGCCCAAGAAG
LincRNA1663_R	ACAAAGCCAAGCATCAGAGC
LincRNA1365_F	TCTGCGAGCTCTATAGTCTTCC
LincRNA1365_R	AGATCACATGTTCCAGGTGGAG
