# Supplementary material for: Genome-wide identification of potato long intergenic noncoding RNAs responsive to Pectobacterium carotovorum subspecies brasiliense infection
Source: BMC Genomics. 2016 Aug 11;17:614. doi: 10.1186/s12864-016-2967-9 (PMC4982125; doi:10.1186/s12864-016-2967-9)
Supplement: Additional file 2: Table S6. — List of RT-PCR primers used in this study. (XLSX 8 kb) [file 12864_2016_2967_MOESM2_ESM.xlsx]

## Sheet: Sheet1
PrimerName	Forward	Reverse	Expected amplicon size (bp)
LincRNA9	CGCTCGACTGGGGATTAGTC	AGTGTGGCTTCAGCTCCTTC	1387
LincRNA10	ACCCTTTTTGCCAGTTGGGA	GTCCTGTGTGGTGTCCTACG	1066
LincRNA12	TGAGATACACCGGGCCAAAC	GCTTTGGTGCTCAGCTTCAC	1074
LincRNA13	GCAGCACATGAAACTTGGCA	CTCTTGCCCCTGACCAGAAG	1470
LincRNA20	GCCGTATGCAATGCCTTCAG	CCCAGATCCACTTTCCCCAC	1246
LincRNA24	ACCTCAAGCCAGCCAACATT	CCTGGCATTTCCATTGTGCA	559
