# Supplementary material for: Genome-wide identification of potato long intergenic noncoding RNAs responsive to Pectobacterium carotovorum subspecies brasiliense infection
Source: BMC Genomics. 2016 Aug 11;17:614. doi: 10.1186/s12864-016-2967-9 (PMC4982125; doi:10.1186/s12864-016-2967-9)
Supplement: Additional file 3: Table S1. — List of the identified 1113 lincRNA candidates. (XLS 166 kb) [file 12864_2016_2967_MOESM3_ESM.xls]

## Sheet: Sheet1
Chromosome	Start	End	Strand	Length	LincRNA name	Classification
ST4.03ch01	523645	524001	+	357	LincRNA130	adjacent
ST4.03ch01	597522	598747	+	1226	LincRNA143	intergenic
ST4.03ch01	1172096	1172308	-	213	LincRNA1336	intergenic
ST4.03ch01	1177989	1178287	+	299	LincRNA53	intergenic
ST4.03ch01	1237776	1238622	+	847	LincRNA1337	intergenic
ST4.03ch01	1243968	1244338	-	371	LincRNA54	intergenic
ST4.03ch01	1514708	1514921	-	214	LincRNA1342	adjacent
ST4.03ch01	1690800	1695396	+	4597	LincRNA60	intergenic
ST4.03ch01	1890466	1890982	-	517	LincRNA1344	intergenic
ST4.03ch01	2193222	2193847	-	626	LincRNA71	intergenic
ST4.03ch01	2433213	2434214	-	1002	LincRNA1351	intergenic
ST4.03ch01	3399907	3401112	-	1206	LincRNA92	intergenic
ST4.03ch01	3405644	3406070	-	427	LincRNA94	adjacent
ST4.03ch01	3407154	3407580	-	427	LincRNA95	intergenic
ST4.03ch01	3410166	3410485	-	320	LincRNA97	intergenic
ST4.03ch01	3675319	3675550	+	232	LincRNA102	intergenic
ST4.03ch01	3833305	3833544	-	240	LincRNA104	intergenic
ST4.03ch01	4089974	4090844	-	871	LincRNA108	intergenic
ST4.03ch01	4245242	4245733	+	492	LincRNA110	intergenic
ST4.03ch01	4251713	4252358	+	646	LincRNA111	adjacent
ST4.03ch01	4471669	4471899	+	231	LincRNA115	adjacent
ST4.03ch01	4519180	4519655	-	476	LincRNA116	intergenic
ST4.03ch01	4528251	4528700	-	450	LincRNA1365	intergenic
ST4.03ch01	6442998	6443243	+	246	LincRNA152	intergenic
ST4.03ch01	6443908	6444231	+	324	LincRNA153	intergenic
ST4.03ch01	6580639	6581408	+	770	LincRNA158	intergenic
ST4.03ch01	8497019	8497427	+	409	LincRNA215	intergenic
ST4.03ch01	8503153	8503723	-	571	LincRNA217	intergenic
ST4.03ch01	8672072	8672662	-	591	LincRNA1400	adjacent
ST4.03ch01	11234373	11237421	-	3049	LincRNA51	intergenic
ST4.03ch01	11274783	11276385	-	1603	LincRNA1335	intergenic
ST4.03ch01	11676904	11678469	-	1566	LincRNA52	intergenic
ST4.03ch01	13623166	13623840	-	675	LincRNA1338	intergenic
ST4.03ch01	13624093	13624569	-	477	LincRNA1339	intergenic
ST4.03ch01	14239752	14240869	-	1118	LincRNA55	intergenic
ST4.03ch01	14640047	14640384	-	338	LincRNA1340	intergenic
ST4.03ch01	15077215	15077519	+	305	LincRNA1341	intergenic
ST4.03ch01	16240686	16241072	-	387	LincRNA59	intergenic
ST4.03ch01	16954917	16955435	-	519	LincRNA61	intergenic
ST4.03ch01	17683901	17686676	+	2776	LincRNA64	intergenic
ST4.03ch01	17873721	17874280	-	560	LincRNA66	intergenic
ST4.03ch01	20133955	20134741	-	787	LincRNA1345	intergenic
ST4.03ch01	20414625	20420493	+	5869	LincRNA1346	intergenic
ST4.03ch01	20430654	20434013	-	3360	LincRNA68	intergenic
ST4.03ch01	20859645	20860047	+	403	LincRNA69	adjacent
ST4.03ch01	21038356	21042144	-	3789	LincRNA70	intergenic
ST4.03ch01	22585387	22585896	+	510	LincRNA72	intergenic
ST4.03ch01	22612781	22612997	+	217	LincRNA73	intergenic
ST4.03ch01	23169785	23170186	+	402	LincRNA74	intergenic
ST4.03ch01	23172648	23174856	+	2209	LincRNA75	intergenic
ST4.03ch01	24013252	24013937	+	686	LincRNA76	intergenic
ST4.03ch01	24037085	24037466	-	382	LincRNA1349	intergenic
ST4.03ch01	24037677	24037990	-	314	LincRNA1350	intergenic
ST4.03ch01	24644120	24644503	+	384	LincRNA77	intergenic
ST4.03ch01	24652526	24655302	+	2777	LincRNA78	intergenic
ST4.03ch01	24770504	24770737	-	234	LincRNA79	intergenic
ST4.03ch01	29086977	29087965	+	989	LincRNA81	intergenic
ST4.03ch01	29239851	29240280	-	430	LincRNA82	intergenic
ST4.03ch01	29626110	29626331	-	222	LincRNA1354	intergenic
ST4.03ch01	29643031	29643502	-	472	LincRNA83	intergenic
ST4.03ch01	29670531	29671273	-	743	LincRNA1355	intergenic
ST4.03ch01	30564059	30564465	+	407	LincRNA84	intergenic
ST4.03ch01	31019762	31020517	-	756	LincRNA85	adjacent
ST4.03ch01	31067162	31067754	-	593	LincRNA1356	intergenic
ST4.03ch01	31074346	31075345	-	1000	LincRNA87	intergenic
ST4.03ch01	31382493	31382698	+	206	LincRNA88	adjacent
ST4.03ch01	31432608	31432937	+	330	LincRNA1357	intergenic
ST4.03ch01	32906852	32907569	+	718	LincRNA90	intergenic
ST4.03ch01	33373340	33377769	-	4430	LincRNA14	intergenic
ST4.03ch01	33379437	33379641	-	205	LincRNA91	intergenic
ST4.03ch01	34071757	34073476	+	1720	LincRNA96	intergenic
ST4.03ch01	34741294	34741703	+	410	LincRNA1359	intergenic
ST4.03ch01	34863950	34865049	-	1100	LincRNA1360	intergenic
ST4.03ch01	35480440	35480922	-	483	LincRNA98	intergenic
ST4.03ch01	35895066	35895487	+	422	LincRNA99	intergenic
ST4.03ch01	35915895	35917152	+	1258	LincRNA1361	intergenic
ST4.03ch01	39906668	39908963	+	2296	LincRNA106	intergenic
ST4.03ch01	39923002	39924343	+	1342	LincRNA107	intergenic
ST4.03ch01	42046840	42051808	-	4969	LincRNA1363	intergenic
ST4.03ch01	42046840	42051808	-	4969	LincRNA1364	intergenic
ST4.03ch01	45679800	45680494	+	695	LincRNA117	intergenic
ST4.03ch01	45682816	45683522	+	707	LincRNA118	intergenic
ST4.03ch01	45944505	45944853	+	349	LincRNA120	intergenic
ST4.03ch01	48640069	48640780	+	712	LincRNA122	intergenic
ST4.03ch01	48669132	48670199	-	1068	LincRNA1366	intergenic
ST4.03ch01	49899413	49899909	-	497	LincRNA124	intergenic
ST4.03ch01	49900598	49901387	-	790	LincRNA125	intergenic
ST4.03ch01	50053090	50053482	-	393	LincRNA126	intergenic
ST4.03ch01	51359603	51359818	-	216	LincRNA1367	intergenic
ST4.03ch01	51552422	51552858	-	437	LincRNA127	intergenic
ST4.03ch01	51552980	51553491	-	512	LincRNA128	intergenic
ST4.03ch01	51557501	51557988	-	488	LincRNA129	intergenic
ST4.03ch01	52463121	52463611	-	491	LincRNA1368	intergenic
ST4.03ch01	52507981	52508453	+	473	LincRNA131	intergenic
ST4.03ch01	52796990	52811134	-	14145	LincRNA132a	intergenic
ST4.03ch01	52811387	52813449	-	2063	LincRNA132b	intergenic
ST4.03ch01	53208601	53209505	-	905	LincRNA1369	intergenic
ST4.03ch01	53210847	53211178	-	332	LincRNA1370	intergenic
ST4.03ch01	53232207	53232744	-	538	LincRNA134	intergenic
ST4.03ch01	53356225	53357256	-	1032	LincRNA135	intergenic
ST4.03ch01	54389741	54391104	+	1364	LincRNA136	intergenic
ST4.03ch01	56440311	56440899	+	589	LincRNA1372	intergenic
ST4.03ch01	56934021	56934522	+	502	LincRNA137	intergenic
ST4.03ch01	57488145	57488466	-	322	LincRNA138	intergenic
ST4.03ch01	57712503	57713151	+	649	LincRNA139	intergenic
ST4.03ch01	58324057	58324824	+	768	LincRNA141	intergenic
ST4.03ch01	60035904	60036205	-	302	LincRNA144	adjacent
ST4.03ch01	60933598	60939619	+	6022	LincRNA145	intergenic
ST4.03ch01	61053786	61054291	-	506	LincRNA146	antisense
ST4.03ch01	61809277	61809550	-	274	LincRNA147	intergenic
ST4.03ch01	62026339	62026617	+	279	LincRNA1373	intergenic
ST4.03ch01	63233264	63233842	+	579	LincRNA1375	intergenic
ST4.03ch01	63298396	63298801	-	406	LincRNA148	intergenic
ST4.03ch01	63302948	63306242	-	3295	LincRNA149	antisense
ST4.03ch01	64764703	64768680	-	3978	LincRNA154	antisense
ST4.03ch01	65525618	65525946	+	329	LincRNA157	intergenic
ST4.03ch01	66218668	66219101	-	434	LincRNA1377	intergenic
ST4.03ch01	67002613	67003605	+	993	LincRNA1379	intergenic
ST4.03ch01	67005191	67006234	+	1044	LincRNA159	intergenic
ST4.03ch01	67006650	67007250	+	601	LincRNA1380	intergenic
ST4.03ch01	67507696	67509651	+	1956	LincRNA1381	intergenic
ST4.03ch01	67823478	67823744	+	267	LincRNA161	intergenic
ST4.03ch01	68136307	68137006	+	700	LincRNA162	intergenic
ST4.03ch01	68267685	68268003	+	319	LincRNA163	intergenic
ST4.03ch01	68284036	68284245	+	210	LincRNA164	adjacent
ST4.03ch01	68825418	68825965	+	548	LincRNA168	intergenic
ST4.03ch01	69014704	69015352	+	649	LincRNA1382	intergenic
ST4.03ch01	69156842	69158437	-	1596	LincRNA170	antisense
ST4.03ch01	69171560	69172049	-	490	LincRNA171	antisense
ST4.03ch01	69173308	69173888	-	581	LincRNA172	antisense
ST4.03ch01	69343247	69343657	-	411	LincRNA173	intergenic
ST4.03ch01	69589104	69590512	+	1409	LincRNA174	intergenic
ST4.03ch01	70641180	70641490	+	311	LincRNA176	intergenic
ST4.03ch01	71452623	71453094	+	472	LincRNA178	intergenic
ST4.03ch01	72030505	72031017	-	513	LincRNA180	intergenic
ST4.03ch01	73306310	73306778	-	469	LincRNA1387	intergenic
ST4.03ch01	73459217	73459839	+	623	LincRNA182	antisense
ST4.03ch01	74052106	74054113	+	2008	LincRNA1389	intergenic
ST4.03ch01	74302450	74303142	-	693	LincRNA1390	intergenic
ST4.03ch01	74771471	74773178	+	1708	LincRNA1391	intergenic
ST4.03ch01	75553786	75558113	+	4328	LincRNA22	intergenic
ST4.03ch01	76011623	76013148	-	1526	LincRNA1392	intergenic
ST4.03ch01	76153557	76153827	-	271	LincRNA1393	intergenic
ST4.03ch01	76600458	76600761	-	304	LincRNA185	adjacent
ST4.03ch01	76624138	76625741	-	1604	LincRNA186	intergenic
ST4.03ch01	76803102	76803539	+	438	LincRNA188	intergenic
ST4.03ch01	78077327	78077589	-	263	LincRNA191	adjacent
ST4.03ch01	78137028	78137589	+	562	LincRNA192	adjacent
ST4.03ch01	78972296	78973096	-	801	LincRNA1394	adjacent
ST4.03ch01	79021584	79022337	-	754	LincRNA1395	intergenic
ST4.03ch01	79341871	79346928	+	5058	LincRNA193	intergenic
ST4.03ch01	80989756	80990131	+	376	LincRNA194	intergenic
ST4.03ch01	81034009	81034750	-	742	LincRNA195	intergenic
ST4.03ch01	81038031	81042599	-	4569	LincRNA1396	intergenic
ST4.03ch01	81121864	81122364	-	501	LincRNA197	antisense
ST4.03ch01	81731260	81731825	-	566	LincRNA199	intergenic
ST4.03ch01	81886386	81887424	-	1039	LincRNA201	intergenic
ST4.03ch01	81914775	81916125	-	1351	LincRNA202	antisense
ST4.03ch01	82254113	82254779	-	667	LincRNA203	intergenic
ST4.03ch01	82338798	82339109	+	312	LincRNA204	adjacent
ST4.03ch01	82477920	82478147	-	228	LincRNA205	intergenic
ST4.03ch01	82977868	82978102	+	235	LincRNA208	adjacent
ST4.03ch01	83370008	83370915	+	908	LincRNA209	intergenic
ST4.03ch01	83546702	83547309	+	608	LincRNA210	intergenic
ST4.03ch01	83601077	83601344	+	268	LincRNA211	adjacent
ST4.03ch01	83951131	83951555	+	425	LincRNA212	adjacent
ST4.03ch01	85009872	85010595	-	724	LincRNA216	intergenic
ST4.03ch01	85053364	85055084	+	1721	LincRNA218	intergenic
ST4.03ch01	85068790	85070475	+	1686	LincRNA220	intergenic
ST4.03ch01	85271543	85274778	+	3236	LincRNA221	intergenic
ST4.03ch01	85304311	85306096	+	1786	LincRNA222	intergenic
ST4.03ch01	85672334	85672882	+	549	LincRNA1398	intergenic
ST4.03ch01	86338966	86339229	-	264	LincRNA225	intergenic
ST4.03ch01	86341858	86342822	-	965	LincRNA226	intergenic
ST4.03ch01	86377771	86378286	+	516	LincRNA227	intergenic
ST4.03ch01	87306802	87307118	-	317	LincRNA228	intergenic
ST4.03ch01	87820347	87820976	-	630	LincRNA229	intergenic
ST4.03ch01	87987395	87987829	-	435	LincRNA230	adjacent
ST4.03ch01	88092567	88093950	+	1384	LincRNA1401	intergenic
ST4.03ch01	88095460	88096204	+	745	LincRNA231	adjacent
ST4.03ch01	88402649	88404003	+	1355	LincRNA233	intergenic
ST4.03ch01	88615811	88616135	-	325	LincRNA234	intergenic
ST4.03ch01	88630949	88631676	-	728	LincRNA235	intergenic
ST4.03ch02	395389	395609	-	221	LincRNA316	intergenic
ST4.03ch02	4840174	4840377	-	204	LincRNA332	intergenic
ST4.03ch02	6732675	6733105	+	431	LincRNA333	intergenic
ST4.03ch02	6734474	6735007	+	534	LincRNA335	intergenic
ST4.03ch02	8758881	8759082	-	202	LincRNA337	intergenic
ST4.03ch02	9498628	9501117	+	2490	LincRNA338	intergenic
ST4.03ch02	11292557	11293375	+	819	LincRNA236	intergenic
ST4.03ch02	11305634	11306012	-	379	LincRNA237	intergenic
ST4.03ch02	11870012	11872019	+	2008	LincRNA1402	intergenic
ST4.03ch02	12540037	12541328	+	1292	LincRNA239	intergenic
ST4.03ch02	13983302	13983960	+	659	LincRNA1403	adjacent
ST4.03ch02	14010338	14011627	-	1290	LincRNA241	adjacent
ST4.03ch02	15873638	15874213	+	576	LincRNA1404	intergenic
ST4.03ch02	15873638	15874213	+	576	LincRNA1405	intergenic
ST4.03ch02	16752380	16752692	+	313	LincRNA1407	intergenic
ST4.03ch02	16839842	16840275	+	434	LincRNA244	intergenic
ST4.03ch02	17591611	17591841	-	231	LincRNA1408	intergenic
ST4.03ch02	18061550	18063131	-	1582	LincRNA1409	intergenic
ST4.03ch02	18252419	18253169	+	751	LincRNA245	intergenic
ST4.03ch02	18475575	18476106	-	532	LincRNA1410	intergenic
ST4.03ch02	18777237	18777765	-	529	LincRNA1411	intergenic
ST4.03ch02	18808494	18809343	+	850	LincRNA249	intergenic
ST4.03ch02	19295139	19295711	-	573	LincRNA1412	antisense
ST4.03ch02	19909569	19920149	+	10581	LincRNA23	intergenic
ST4.03ch02	20430753	20431354	-	602	LincRNA251	intergenic
ST4.03ch02	21436004	21439223	+	3220	LincRNA1413	intergenic
ST4.03ch02	21606729	21606977	-	249	LincRNA254	intergenic
ST4.03ch02	22458888	22459218	+	331	LincRNA255	intergenic
ST4.03ch02	23412438	23412685	+	248	LincRNA1414	intergenic
ST4.03ch02	23475505	23475932	-	428	LincRNA256	intergenic
ST4.03ch02	23476023	23476362	-	340	LincRNA258	intergenic
ST4.03ch02	24398237	24399293	-	1057	LincRNA259	antisense
ST4.03ch02	26090329	26091973	-	1645	LincRNA260	intergenic
ST4.03ch02	26112545	26112935	+	391	LincRNA1415	intergenic
ST4.03ch02	26247806	26249350	+	1545	LincRNA1416	intergenic
ST4.03ch02	26249494	26250146	+	653	LincRNA262	intergenic
ST4.03ch02	26386642	26387260	+	619	LincRNA263	intergenic
ST4.03ch02	26388284	26388880	+	597	LincRNA264	intergenic
ST4.03ch02	26408173	26408384	-	212	LincRNA265	adjacent
ST4.03ch02	26704874	26705304	-	431	LincRNA267	intergenic
ST4.03ch02	26930822	26931456	+	635	LincRNA268	adjacent
ST4.03ch02	27392365	27394986	-	2622	LincRNA269	intergenic
ST4.03ch02	27692569	27693884	-	1316	LincRNA1418	intergenic
ST4.03ch02	27771076	27771490	-	415	LincRNA272	intergenic
ST4.03ch02	27893425	27895191	-	1767	LincRNA273	intergenic
ST4.03ch02	27981868	27984157	-	2290	LincRNA1419	intergenic
ST4.03ch02	28385154	28386062	-	909	LincRNA276	intergenic
ST4.03ch02	29109746	29110808	+	1063	LincRNA277	intergenic
ST4.03ch02	29114892	29115171	+	280	LincRNA1420	intergenic
ST4.03ch02	29327493	29329306	-	1814	LincRNA279	intergenic
ST4.03ch02	29532389	29532591	+	203	LincRNA280	intergenic
ST4.03ch02	29856616	29858167	-	1552	LincRNA1422	intergenic
ST4.03ch02	29877361	29877691	+	331	LincRNA281	intergenic
ST4.03ch02	30136844	30137640	-	797	LincRNA284	intergenic
ST4.03ch02	30272705	30274930	+	2226	LincRNA285	intergenic
ST4.03ch02	30820502	30821060	-	559	LincRNA287	intergenic
ST4.03ch02	31096702	31097160	+	459	LincRNA289	intergenic
ST4.03ch02	31241615	31242734	+	1120	LincRNA1426	intergenic
ST4.03ch02	31244834	31245151	+	318	LincRNA291	intergenic
ST4.03ch02	31246090	31246317	+	228	LincRNA292	intergenic
ST4.03ch02	32628341	32630456	+	2116	LincRNA294	intergenic
ST4.03ch02	32901441	32902089	-	649	LincRNA295	intergenic
ST4.03ch02	33084942	33085388	-	447	LincRNA296	intergenic
ST4.03ch02	33086321	33086572	-	252	LincRNA297	intergenic
ST4.03ch02	33086684	33087065	-	382	LincRNA298	intergenic
ST4.03ch02	33087255	33088567	-	1313	LincRNA299	adjacent
ST4.03ch02	33354354	33354787	+	434	LincRNA1428	intergenic
ST4.03ch02	33755343	33764524	-	9182	LincRNA1429	adjacent
ST4.03ch02	33871038	33871259	-	222	LincRNA1430	intergenic
ST4.03ch02	34990320	34990692	-	373	LincRNA1431	intergenic
ST4.03ch02	35094057	35094467	-	411	LincRNA303	intergenic
ST4.03ch02	35204844	35205172	-	329	LincRNA1432	intergenic
ST4.03ch02	35255476	35256692	+	1217	LincRNA13	intergenic
ST4.03ch02	36515324	36517271	+	1948	LincRNA305	intergenic
ST4.03ch02	36537216	36537737	+	522	LincRNA1433	intergenic
ST4.03ch02	36656311	36656677	-	367	LincRNA1434	adjacent
ST4.03ch02	37061969	37062460	-	492	LincRNA306	intergenic
ST4.03ch02	37105428	37106360	-	933	LincRNA307	intergenic
ST4.03ch02	39290325	39294831	+	4507	LincRNA1436	intergenic
ST4.03ch02	39334692	39335309	-	618	LincRNA315	intergenic
ST4.03ch02	39675876	39677944	+	2069	LincRNA1437	intergenic
ST4.03ch02	39705381	39705911	-	531	LincRNA317	intergenic
ST4.03ch02	40600964	40607041	-	6078	LincRNA1439	antisense
ST4.03ch02	40760178	40761242	-	1065	LincRNA318	adjacent
ST4.03ch02	42099059	42099310	+	252	LincRNA1440	adjacent
ST4.03ch02	42520268	42520491	-	224	LincRNA322	intergenic
ST4.03ch02	42674937	42675289	-	353	LincRNA1441	intergenic
ST4.03ch02	43911488	43911935	-	448	LincRNA1442	intergenic
ST4.03ch02	43912619	43912914	-	296	LincRNA1443	intergenic
ST4.03ch02	43942989	43943735	+	747	LincRNA323	adjacent
ST4.03ch02	44308948	44309506	-	559	LincRNA324	adjacent
ST4.03ch02	44448496	44449531	+	1036	LincRNA325	intergenic
ST4.03ch02	44627149	44628769	+	1621	LincRNA1445	intergenic
ST4.03ch02	44690272	44690641	-	370	LincRNA1447	intergenic
ST4.03ch02	45102477	45103370	-	894	LincRNA326	intergenic
ST4.03ch02	45485542	45485748	-	207	LincRNA327	adjacent
ST4.03ch02	45661075	45661469	-	395	LincRNA1449	intergenic
ST4.03ch02	46033449	46034169	+	721	LincRNA328	antisense
ST4.03ch02	46100158	46100357	+	200	LincRNA1450	intergenic
ST4.03ch02	46425426	46425798	+	373	LincRNA329	intergenic
ST4.03ch02	46759676	46764066	+	4391	LincRNA1451	intergenic
ST4.03ch02	46802989	46803505	-	517	LincRNA330	intergenic
ST4.03ch03	1096901	1097140	+	240	LincRNA341	intergenic
ST4.03ch03	1412601	1412985	-	385	LincRNA347	intergenic
ST4.03ch03	1791832	1792345	+	514	LincRNA349	intergenic
ST4.03ch03	1793229	1793920	+	692	LincRNA350	intergenic
ST4.03ch03	1795001	1795418	+	418	LincRNA351	intergenic
ST4.03ch03	1825654	1826575	-	922	LincRNA352	intergenic
ST4.03ch03	1846741	1850120	-	3380	LincRNA353	intergenic
ST4.03ch03	2075000	2082015	-	7016	LincRNA356	intergenic
ST4.03ch03	2139764	2140038	-	275	LincRNA358	intergenic
ST4.03ch03	2797837	2798603	-	767	LincRNA366	intergenic
ST4.03ch03	2862830	2863880	-	1051	LincRNA41	intergenic
ST4.03ch03	3193095	3198134	+	5040	LincRNA1470	intergenic
ST4.03ch03	3653082	3653458	+	377	LincRNA384	intergenic
ST4.03ch03	3653613	3655071	+	1459	LincRNA385	intergenic
ST4.03ch03	3998068	3998845	+	778	LincRNA392	intergenic
ST4.03ch03	3999671	3999993	+	323	LincRNA1480	intergenic
ST4.03ch03	4026668	4027203	+	536	LincRNA1483	intergenic
ST4.03ch03	4650998	4651518	-	521	LincRNA1490	adjacent
ST4.03ch03	4652449	4652862	-	414	LincRNA410	intergenic
ST4.03ch03	4687472	4688207	-	736	LincRNA1492	intergenic
ST4.03ch03	5285698	5285999	+	302	LincRNA431	intergenic
ST4.03ch03	5338886	5339284	+	399	LincRNA1496	intergenic
ST4.03ch03	5487480	5487696	+	217	LincRNA438	intergenic
ST4.03ch03	5623471	5624017	+	547	LincRNA442	intergenic
ST4.03ch03	6551891	6552274	-	384	LincRNA471	intergenic
ST4.03ch03	6778901	6779245	+	345	LincRNA1508	intergenic
ST4.03ch03	6783743	6784218	-	476	LincRNA473	intergenic
ST4.03ch03	9402091	9403485	+	1395	LincRNA1510	intergenic
ST4.03ch03	11775104	11777386	+	2283	LincRNA40	intergenic
ST4.03ch03	12873898	12875131	-	1234	LincRNA343	intergenic
ST4.03ch03	12922950	12925317	+	2368	LincRNA1456	intergenic
ST4.03ch03	13206710	13207317	-	608	LincRNA1457	intergenic
ST4.03ch03	13226841	13238397	-	11557	LincRNA1458	intergenic
ST4.03ch03	13436755	13439902	+	3148	LincRNA345	intergenic
ST4.03ch03	13440017	13440374	+	358	LincRNA346	intergenic
ST4.03ch03	13444650	13448802	+	4153	LincRNA1459	intergenic
ST4.03ch03	14997127	15003083	-	5957	LincRNA1462	intergenic
ST4.03ch03	15354958	15355483	-	526	LincRNA1463	intergenic
ST4.03ch03	15365777	15366021	-	245	LincRNA1464	intergenic
ST4.03ch03	17184844	17185672	+	829	LincRNA348	antisense
ST4.03ch03	22391108	22391763	-	656	LincRNA360	intergenic
ST4.03ch03	22419015	22420265	+	1251	LincRNA361	intergenic
ST4.03ch03	25061588	25062283	+	696	LincRNA365	intergenic
ST4.03ch03	28073393	28074183	-	791	LincRNA1467	intergenic
ST4.03ch03	29262800	29263146	+	347	LincRNA368	intergenic
ST4.03ch03	30854478	30856571	+	2094	LincRNA1469	intergenic
ST4.03ch03	32250453	32250656	-	204	LincRNA1471	intergenic
ST4.03ch03	32253934	32254155	+	222	LincRNA373	intergenic
ST4.03ch03	32266844	32267257	+	414	LincRNA374	intergenic
ST4.03ch03	34703244	34710110	-	6867	LincRNA1472	antisense
ST4.03ch03	34914772	34915301	+	530	LincRNA378	intergenic
ST4.03ch03	35066640	35066952	-	313	LincRNA379	intergenic
ST4.03ch03	35915989	35916713	-	725	LincRNA381	intergenic
ST4.03ch03	36423278	36423928	-	651	LincRNA383	intergenic
ST4.03ch03	36537232	36537663	-	432	LincRNA1474	intergenic
ST4.03ch03	36602854	36607468	-	4615	LincRNA386	intergenic
ST4.03ch03	38481731	38482179	+	449	LincRNA389	intergenic
ST4.03ch03	38484799	38487340	+	2542	LincRNA390	intergenic
ST4.03ch03	38624312	38624569	+	258	LincRNA1476	intergenic
ST4.03ch03	39967776	39968753	-	978	LincRNA391	intergenic
ST4.03ch03	39979188	39979560	-	373	LincRNA1478	intergenic
ST4.03ch03	40047794	40048338	-	545	LincRNA1481	intergenic
ST4.03ch03	40524114	40524595	+	482	LincRNA393	intergenic
ST4.03ch03	40525025	40526654	+	1630	LincRNA394	intergenic
ST4.03ch03	40745407	40746858	+	1452	LincRNA395	intergenic
ST4.03ch03	41619822	41620367	+	546	LincRNA397	intergenic
ST4.03ch03	41626046	41626249	-	204	LincRNA398	intergenic
ST4.03ch03	41915969	41916205	+	237	LincRNA1484	intergenic
ST4.03ch03	42622385	42622691	-	307	LincRNA400	intergenic
ST4.03ch03	42774932	42775181	-	250	LincRNA1485	intergenic
ST4.03ch03	42778647	42778864	-	218	LincRNA1486	intergenic
ST4.03ch03	42784261	42784664	-	404	LincRNA1487	intergenic
ST4.03ch03	43360651	43361256	+	606	LincRNA401	intergenic
ST4.03ch03	43863801	43864544	+	744	LincRNA403	intergenic
ST4.03ch03	43865338	43865571	+	234	LincRNA404	intergenic
ST4.03ch03	46089780	46090335	+	556	LincRNA406	intergenic
ST4.03ch03	46090850	46091126	+	277	LincRNA407	intergenic
ST4.03ch03	46168611	46168933	+	323	LincRNA408	intergenic
ST4.03ch03	46641251	46642518	+	1268	LincRNA1491	intergenic
ST4.03ch03	46661746	46662042	-	297	LincRNA413	intergenic
ST4.03ch03	48395671	48396092	-	422	LincRNA416	intergenic
ST4.03ch03	49011804	49012019	+	216	LincRNA417	intergenic
ST4.03ch03	49205830	49207090	-	1261	LincRNA418	intergenic
ST4.03ch03	49751397	49752217	-	821	LincRNA420	intergenic
ST4.03ch03	50041029	50041289	-	261	LincRNA422	intergenic
ST4.03ch03	51233689	51234078	+	390	LincRNA424	intergenic
ST4.03ch03	51487795	51488211	-	417	LincRNA425	intergenic
ST4.03ch03	51489559	51489920	-	362	LincRNA427	intergenic
ST4.03ch03	51490378	51490615	-	238	LincRNA428	intergenic
ST4.03ch03	52019131	52019404	-	274	LincRNA1493	intergenic
ST4.03ch03	52105871	52106126	+	256	LincRNA1494	intergenic
ST4.03ch03	52328088	52328383	-	296	LincRNA429	intergenic
ST4.03ch03	52748917	52749136	+	220	LincRNA1495	intergenic
ST4.03ch03	53004393	53005368	-	976	LincRNA29	intergenic
ST4.03ch03	53176337	53177120	+	784	LincRNA432	antisense
ST4.03ch03	53950561	53950806	+	246	LincRNA433	intergenic
ST4.03ch03	54527305	54527728	+	424	LincRNA435	intergenic
ST4.03ch03	54528146	54529494	+	1349	LincRNA436	intergenic
ST4.03ch03	54843907	54844822	+	916	LincRNA1497	intergenic
ST4.03ch03	56467689	56467941	+	253	LincRNA1498	intergenic
ST4.03ch03	57729688	57731571	+	1884	LincRNA445	intergenic
ST4.03ch03	57781961	57782500	+	540	LincRNA447	intergenic
ST4.03ch03	57915666	57916960	+	1295	LincRNA1499	intergenic
ST4.03ch03	58504370	58504610	+	241	LincRNA449	intergenic
ST4.03ch03	58504380	58505138	-	759	LincRNA448	intergenic
ST4.03ch03	58590979	58591443	+	465	LincRNA450	intergenic
ST4.03ch03	58887923	58888611	+	689	LincRNA1500	intergenic
ST4.03ch03	58987797	58988581	+	785	LincRNA1501	intergenic
ST4.03ch03	59642036	59642610	-	575	LincRNA453	intergenic
ST4.03ch03	59744099	59744458	-	360	LincRNA455	intergenic
ST4.03ch03	59750533	59750736	+	204	LincRNA456	intergenic
ST4.03ch03	60702429	60702907	+	479	LincRNA1502	adjacent
ST4.03ch03	61088754	61088986	-	233	LincRNA460	adjacent
ST4.03ch03	61518500	61518904	-	405	LincRNA462	intergenic
ST4.03ch03	61609454	61611352	-	1899	LincRNA1503	intergenic
ST4.03ch03	61612902	61613360	-	459	LincRNA463	intergenic
ST4.03ch03	61708155	61708361	+	207	LincRNA1504	intergenic
ST4.03ch03	62074559	62075401	+	843	LincRNA466	intergenic
ST4.03ch03	62120994	62123048	+	2055	LincRNA1505	intergenic
ST4.03ch03	62260462	62260674	-	213	LincRNA1507	intergenic
ST4.03ch03	62264100	62264544	-	445	LincRNA468	intergenic
ST4.03ch03	62265255	62265501	-	247	LincRNA470	intergenic
ST4.03ch04	1037617	1039069	-	1453	LincRNA1511	intergenic
ST4.03ch04	1363389	1364227	-	839	LincRNA1516	adjacent
ST4.03ch04	1893610	1896474	+	2865	LincRNA487	intergenic
ST4.03ch04	1927034	1928305	+	1272	LincRNA488	intergenic
ST4.03ch04	2856954	2857241	-	288	LincRNA1527	intergenic
ST4.03ch04	2856954	2857226	+	273	LincRNA502	intergenic
ST4.03ch04	2989482	2989744	+	263	LincRNA1531	intergenic
ST4.03ch04	2992680	2993789	+	1110	LincRNA513	intergenic
ST4.03ch04	3996758	3997059	+	302	LincRNA526	intergenic
ST4.03ch04	4221597	4222246	+	650	LincRNA529	intergenic
ST4.03ch04	4302162	4302578	+	417	LincRNA531	intergenic
ST4.03ch04	4347233	4347778	-	546	LincRNA532	intergenic
ST4.03ch04	4517164	4517376	+	213	LincRNA1539	intergenic
ST4.03ch04	5099164	5099586	+	423	LincRNA541	intergenic
ST4.03ch04	7017442	7020062	+	2621	LincRNA1566	intergenic
ST4.03ch04	7338412	7338740	+	329	LincRNA594	intergenic
ST4.03ch04	7361409	7361865	+	457	LincRNA1567	intergenic
ST4.03ch04	7626525	7628922	+	2398	LincRNA1568	intergenic
ST4.03ch04	7813253	7814872	+	1620	LincRNA596	intergenic
ST4.03ch04	7841107	7841870	-	764	LincRNA597	intergenic
ST4.03ch04	8101880	8103094	-	1215	LincRNA598	intergenic
ST4.03ch04	8604387	8604849	+	463	LincRNA24	intergenic
ST4.03ch04	9154001	9154230	-	230	LincRNA1569	intergenic
ST4.03ch04	9251029	9251473	-	445	LincRNA600	intergenic
ST4.03ch04	9660155	9660535	-	381	LincRNA602	intergenic
ST4.03ch04	11260863	11262010	-	1148	LincRNA1513	intergenic
ST4.03ch04	11659220	11659670	+	451	LincRNA1514	intergenic
ST4.03ch04	12322559	12323536	+	978	LincRNA1515	antisense
ST4.03ch04	13552470	13553884	-	1415	LincRNA477	antisense
ST4.03ch04	15364056	15364596	+	541	LincRNA479	intergenic
ST4.03ch04	17715574	17716724	-	1151	LincRNA485	intergenic
ST4.03ch04	18010790	18011560	-	771	LincRNA486	intergenic
ST4.03ch04	19104067	19104375	+	309	LincRNA1519	intergenic
ST4.03ch04	19110242	19113279	+	3038	LincRNA1520	intergenic
ST4.03ch04	20699803	20700071	-	269	LincRNA489	intergenic
ST4.03ch04	20702016	20703331	-	1316	LincRNA490	intergenic
ST4.03ch04	21146958	21147568	-	611	LincRNA491	intergenic
ST4.03ch04	21493382	21494313	-	932	LincRNA492	intergenic
ST4.03ch04	21495963	21497122	-	1160	LincRNA493	intergenic
ST4.03ch04	23527361	23527895	+	535	LincRNA1522	intergenic
ST4.03ch04	23994354	23995599	+	1246	LincRNA497	intergenic
ST4.03ch04	24792807	24796224	-	3418	LincRNA1523	intergenic
ST4.03ch04	25020680	25021410	+	731	LincRNA1524	intergenic
ST4.03ch04	26265942	26267587	+	1646	LincRNA1525	intergenic
ST4.03ch04	27006384	27007159	+	776	LincRNA500	intergenic
ST4.03ch04	27065089	27065396	+	308	LincRNA1526	intergenic
ST4.03ch04	28701752	28702214	+	463	LincRNA503	intergenic
ST4.03ch04	29755514	29756240	+	727	LincRNA1528	intergenic
ST4.03ch04	29757095	29758600	+	1506	LincRNA506	intergenic
ST4.03ch04	29759285	29759677	+	393	LincRNA507	intergenic
ST4.03ch04	29761772	29762072	+	301	LincRNA508	intergenic
ST4.03ch04	29767827	29769431	+	1605	LincRNA1529	intergenic
ST4.03ch04	29769834	29770103	+	270	LincRNA509	intergenic
ST4.03ch04	29771303	29772838	+	1536	LincRNA511	intergenic
ST4.03ch04	32068327	32073297	-	4971	LincRNA1532	intergenic
ST4.03ch04	33263614	33264092	-	479	LincRNA517	intergenic
ST4.03ch04	33654508	33654799	+	292	LincRNA1533	intergenic
ST4.03ch04	33657242	33657542	+	301	LincRNA518	intergenic
ST4.03ch04	33664205	33664731	+	527	LincRNA1534	intergenic
ST4.03ch04	39363076	39363352	-	277	LincRNA524	intergenic
ST4.03ch04	39363463	39364577	-	1115	LincRNA525	intergenic
ST4.03ch04	39552941	39553450	+	510	LincRNA1537	intergenic
ST4.03ch04	40842781	40843199	+	419	LincRNA527	intergenic
ST4.03ch04	40845808	40846163	+	356	LincRNA528	intergenic
ST4.03ch04	42345454	42345715	-	262	LincRNA530	intergenic
ST4.03ch04	43027581	43035590	-	8010	LincRNA30	adjacent
ST4.03ch04	43914846	43915606	-	761	LincRNA533	antisense
ST4.03ch04	43915751	43917861	-	2111	LincRNA534	antisense
ST4.03ch04	44381486	44381696	+	211	LincRNA535	intergenic
ST4.03ch04	46049926	46053545	-	3620	LincRNA536	intergenic
ST4.03ch04	50702253	50705560	+	3308	LincRNA540	intergenic
ST4.03ch04	52258498	52259995	+	1498	LincRNA1541	intergenic
ST4.03ch04	52556438	52557048	+	611	LincRNA545	intergenic
ST4.03ch04	53450379	53450590	+	212	LincRNA547	intergenic
ST4.03ch04	53483339	53483539	-	201	LincRNA31	adjacent
ST4.03ch04	53862939	53863226	-	288	LincRNA549	adjacent
ST4.03ch04	54791416	54791674	-	259	LincRNA552	intergenic
ST4.03ch04	55478996	55479527	+	532	LincRNA555	intergenic
ST4.03ch04	56230073	56231243	-	1171	LincRNA1543	intergenic
ST4.03ch04	56270656	56280038	+	9383	LincRNA1544	antisense
ST4.03ch04	56449551	56465284	+	15734	LincRNA556	intergenic
ST4.03ch04	56572022	56572486	-	465	LincRNA557	intergenic
ST4.03ch04	56586325	56587140	-	816	LincRNA558	intergenic
ST4.03ch04	56587328	56589205	-	1878	LincRNA1546	intergenic
ST4.03ch04	57048817	57049262	+	446	LincRNA559	intergenic
ST4.03ch04	57160932	57161436	-	505	LincRNA560	intergenic
ST4.03ch04	57164808	57165635	-	828	LincRNA1547	adjacent
ST4.03ch04	57729960	57730790	+	831	LincRNA1548	intergenic
ST4.03ch04	58545032	58545498	+	467	LincRNA562	intergenic
ST4.03ch04	58546508	58546910	+	403	LincRNA563	intergenic
ST4.03ch04	58547658	58547914	+	257	LincRNA564	intergenic
ST4.03ch04	59085745	59086006	+	262	LincRNA1550	intergenic
ST4.03ch04	59372720	59374736	+	2017	LincRNA566	intergenic
ST4.03ch04	59547809	59550813	+	3005	LincRNA567	intergenic
ST4.03ch04	59670780	59673398	-	2619	LincRNA1551	intergenic
ST4.03ch04	61252226	61253137	+	912	LincRNA570	intergenic
ST4.03ch04	61500945	61501680	+	736	LincRNA571	intergenic
ST4.03ch04	61503715	61504597	+	883	LincRNA572	intergenic
ST4.03ch04	61554709	61560516	-	5808	LincRNA1553	intergenic
ST4.03ch04	61758584	61759026	+	443	LincRNA573	intergenic
ST4.03ch04	62012185	62012604	-	420	LincRNA1554	intergenic
ST4.03ch04	62237849	62238881	+	1033	LincRNA574	intergenic
ST4.03ch04	63477124	63477327	+	204	LincRNA576	intergenic
ST4.03ch04	67392646	67396818	+	4173	LincRNA1562	antisense
ST4.03ch04	68191279	68191514	+	236	LincRNA580	adjacent
ST4.03ch04	69139058	69139444	-	387	LincRNA1564	intergenic
ST4.03ch04	69360972	69361255	+	284	LincRNA584	adjacent
ST4.03ch04	69667975	69671004	+	3030	LincRNA585	intergenic
ST4.03ch04	69725820	69726160	+	341	LincRNA586	intergenic
ST4.03ch04	70964996	70967567	+	2572	LincRNA589	intergenic
ST4.03ch04	71422258	71422859	+	602	LincRNA591	adjacent
ST4.03ch04	71961397	71962068	+	672	LincRNA592	intergenic
ST4.03ch04	72059251	72059920	-	670	LincRNA593	intergenic
ST4.03ch05	261833	262197	+	365	LincRNA637	intergenic
ST4.03ch05	975929	976852	-	924	LincRNA692	intergenic
ST4.03ch05	978549	978792	-	244	LincRNA26	intergenic
ST4.03ch05	979540	981074	-	1535	LincRNA693	intergenic
ST4.03ch05	1508210	1508503	+	294	LincRNA1572	intergenic
ST4.03ch05	1968742	1969138	-	397	LincRNA1575	intergenic
ST4.03ch05	2117126	2120682	+	3557	LincRNA1577	antisense
ST4.03ch05	2173620	2174327	-	708	LincRNA1578	antisense
ST4.03ch05	2473095	2473840	+	746	LincRNA632	intergenic
ST4.03ch05	2932752	2933102	+	351	LincRNA1584	intergenic
ST4.03ch05	3110892	3111506	-	615	LincRNA642	intergenic
ST4.03ch05	3339952	3340152	+	201	LincRNA648	intergenic
ST4.03ch05	3478326	3478910	-	585	LincRNA651	intergenic
ST4.03ch05	5207086	5207786	-	701	LincRNA678	intergenic
ST4.03ch05	5605076	5605421	-	346	LincRNA1599	intergenic
ST4.03ch05	6854877	6855129	-	253	LincRNA1600	intergenic
ST4.03ch05	7930176	7930711	+	536	LincRNA682	intergenic
ST4.03ch05	8022379	8024650	+	2272	LincRNA683	antisense
ST4.03ch05	8330670	8331132	+	463	LincRNA685	intergenic
ST4.03ch05	8757870	8759105	-	1236	LincRNA686	antisense
ST4.03ch05	9050977	9051297	+	321	LincRNA687	intergenic
ST4.03ch05	9205573	9206087	-	515	LincRNA688	intergenic
ST4.03ch05	9569725	9570120	+	396	LincRNA689	intergenic
ST4.03ch05	9571576	9572758	+	1183	LincRNA690	intergenic
ST4.03ch05	9624008	9624811	+	804	LincRNA691	adjacent
ST4.03ch05	10050420	10052830	-	2411	LincRNA604	adjacent
ST4.03ch05	10230450	10230723	-	274	LincRNA605	intergenic
ST4.03ch05	10996971	10997236	-	266	LincRNA608	intergenic
ST4.03ch05	10998663	10998938	-	276	LincRNA610	intergenic
ST4.03ch05	11338448	11339296	-	849	LincRNA611	intergenic
ST4.03ch05	11340761	11341063	-	303	LincRNA612	antisense
ST4.03ch05	11654609	11655488	+	880	LincRNA614	intergenic
ST4.03ch05	12182181	12182601	+	421	LincRNA42	intergenic
ST4.03ch05	12191568	12192240	+	673	LincRNA615	intergenic
ST4.03ch05	12364727	12365287	+	561	LincRNA1570	intergenic
ST4.03ch05	13073361	13073570	+	210	LincRNA616	intergenic
ST4.03ch05	13220700	13223521	+	2822	LincRNA617	intergenic
ST4.03ch05	13527422	13527759	-	338	LincRNA618	intergenic
ST4.03ch05	13541669	13551302	-	9634	LincRNA619	intergenic
ST4.03ch05	13856125	13856823	-	699	LincRNA620	intergenic
ST4.03ch05	14468036	14468537	-	502	LincRNA621	intergenic
ST4.03ch05	17978489	17978766	+	278	LincRNA1573	intergenic
ST4.03ch05	18868127	18868757	-	631	LincRNA10	intergenic
ST4.03ch05	19926379	19927193	-	815	LincRNA624	intergenic
ST4.03ch05	20294862	20295443	-	582	LincRNA1576	intergenic
ST4.03ch05	20294914	20301197	+	6284	LincRNA625	intergenic
ST4.03ch05	22709919	22711672	+	1754	LincRNA43	intergenic
ST4.03ch05	23331278	23331871	-	594	LincRNA628	intergenic
ST4.03ch05	23332557	23333259	-	703	LincRNA629	intergenic
ST4.03ch05	23336687	23337090	-	404	LincRNA1580	intergenic
ST4.03ch05	24237989	24238317	-	329	LincRNA1581	intergenic
ST4.03ch05	24691251	24691540	+	290	LincRNA631	intergenic
ST4.03ch05	25431092	25431354	-	263	LincRNA1582	adjacent
ST4.03ch05	25681085	25682919	-	1835	LincRNA633	intergenic
ST4.03ch05	26497975	26498253	+	279	LincRNA638	intergenic
ST4.03ch05	28409068	28409399	-	332	LincRNA1583	intergenic
ST4.03ch05	29415237	29415504	-	268	LincRNA640	antisense
ST4.03ch05	31147191	31147479	+	289	LincRNA644	intergenic
ST4.03ch05	31534167	31534539	+	373	LincRNA1585	intergenic
ST4.03ch05	32931002	32931353	-	352	LincRNA646	intergenic
ST4.03ch05	33208828	33209096	+	269	LincRNA647	intergenic
ST4.03ch05	34729678	34729925	+	248	LincRNA650	intergenic
ST4.03ch05	35130424	35133725	+	3302	LincRNA1587	intergenic
ST4.03ch05	35364338	35365983	+	1646	LincRNA652	adjacent
ST4.03ch05	40831966	40834643	-	2678	LincRNA1589	intergenic
ST4.03ch05	41562128	41562721	-	594	LincRNA657	intergenic
ST4.03ch05	41708845	41709597	+	753	LincRNA658	intergenic
ST4.03ch05	42597536	42598154	+	619	LincRNA659	intergenic
ST4.03ch05	43137578	43137779	-	202	LincRNA660	intergenic
ST4.03ch05	44166933	44167456	-	524	LincRNA662	intergenic
ST4.03ch05	44178621	44180255	-	1635	LincRNA663	intergenic
ST4.03ch05	45016057	45018343	-	2287	LincRNA664	antisense
ST4.03ch05	45251943	45252793	+	851	LincRNA1590	intergenic
ST4.03ch05	46429165	46429629	-	465	LincRNA1592	intergenic
ST4.03ch05	46936491	46937217	+	727	LincRNA665	intergenic
ST4.03ch05	48132854	48133501	-	648	LincRNA666	adjacent
ST4.03ch05	48319879	48320382	+	504	LincRNA667	intergenic
ST4.03ch05	48324692	48325586	+	895	LincRNA1593	adjacent
ST4.03ch05	49480642	49481025	-	384	LincRNA668	intergenic
ST4.03ch05	49487208	49487651	-	444	LincRNA25	intergenic
ST4.03ch05	49605436	49605720	-	285	LincRNA669	intergenic
ST4.03ch05	50048864	50049308	+	445	LincRNA673	intergenic
ST4.03ch05	50794839	50795546	-	708	LincRNA1596	intergenic
ST4.03ch05	51249109	51249782	-	674	LincRNA1597	adjacent
ST4.03ch05	51288982	51290562	+	1581	LincRNA674	intergenic
ST4.03ch05	51371326	51371595	+	270	LincRNA675	antisense
ST4.03ch06	99378	99771	+	394	LincRNA1650	intergenic
ST4.03ch06	256206	256444	+	239	LincRNA707	adjacent
ST4.03ch06	366594	367910	-	1317	LincRNA734	antisense
ST4.03ch06	577496	578269	+	774	LincRNA785	intergenic
ST4.03ch06	890350	890621	+	272	LincRNA794	intergenic
ST4.03ch06	1072660	1072942	-	283	LincRNA695	intergenic
ST4.03ch06	2695809	2696541	-	733	LincRNA709	intergenic
ST4.03ch06	2757139	2758921	+	1783	LincRNA711	intergenic
ST4.03ch06	3128557	3128917	+	361	LincRNA1609	intergenic
ST4.03ch06	3234881	3235663	+	783	LincRNA719	adjacent
ST4.03ch06	4291197	4291767	+	571	LincRNA751	intergenic
ST4.03ch06	4514684	4514966	-	283	LincRNA753	intergenic
ST4.03ch06	5466002	5466268	+	267	LincRNA776	intergenic
ST4.03ch06	6379403	6381226	-	1824	LincRNA790	intergenic
ST4.03ch06	8156173	8156554	-	382	LincRNA792	intergenic
ST4.03ch06	11379134	11379368	+	235	LincRNA696	intergenic
ST4.03ch06	11380366	11380922	+	557	LincRNA697	intergenic
ST4.03ch06	11846208	11846455	-	248	LincRNA701	intergenic
ST4.03ch06	15002683	15004087	-	1405	LincRNA702	intergenic
ST4.03ch06	27417279	27417897	+	619	LincRNA710	intergenic
ST4.03ch06	28613890	28614634	-	745	LincRNA1606	intergenic
ST4.03ch06	28898707	28899026	+	320	LincRNA1607	intergenic
ST4.03ch06	31098322	31100651	+	2330	LincRNA2	intergenic
ST4.03ch06	31458445	31459547	+	1103	LincRNA718	intergenic
ST4.03ch06	31912342	31912961	+	620	LincRNA1610	intergenic
ST4.03ch06	32602598	32604791	+	2194	LincRNA1611	intergenic
ST4.03ch06	32611317	32612296	+	980	LincRNA1612	intergenic
ST4.03ch06	32844493	32844733	-	241	LincRNA1613	intergenic
ST4.03ch06	32871525	32873233	+	1709	LincRNA721	intergenic
ST4.03ch06	32886316	32887245	+	930	LincRNA723	intergenic
ST4.03ch06	33704576	33705101	+	526	LincRNA724	intergenic
ST4.03ch06	34321621	34322021	-	401	LincRNA1617	intergenic
ST4.03ch06	34837723	34838146	+	424	LincRNA728	intergenic
ST4.03ch06	34989984	34990353	-	370	LincRNA730	intergenic
ST4.03ch06	35946846	35961164	+	14319	LincRNA1618	intergenic
ST4.03ch06	35985663	35991216	-	5554	LincRNA1619	intergenic
ST4.03ch06	36009172	36010437	+	1266	LincRNA731	intergenic
ST4.03ch06	36632487	36633281	+	795	LincRNA733	intergenic
ST4.03ch06	37231689	37232060	-	372	LincRNA735	intergenic
ST4.03ch06	38067184	38068021	+	838	LincRNA736	antisense
ST4.03ch06	38238827	38239136	-	310	LincRNA737	intergenic
ST4.03ch06	38939688	38940970	+	1283	LincRNA738	intergenic
ST4.03ch06	39372279	39372749	+	471	LincRNA1622	intergenic
ST4.03ch06	39568240	39568604	-	365	LincRNA739	intergenic
ST4.03ch06	40243169	40243599	-	431	LincRNA1623	intergenic
ST4.03ch06	40400074	40400455	+	382	LincRNA742	adjacent
ST4.03ch06	40402494	40403022	+	529	LincRNA743	adjacent
ST4.03ch06	40933619	40941162	-	7544	LincRNA1624	antisense
ST4.03ch06	41029522	41030247	-	726	LincRNA744	intergenic
ST4.03ch06	41030310	41030811	-	502	LincRNA745	intergenic
ST4.03ch06	41031343	41031656	-	314	LincRNA746	intergenic
ST4.03ch06	41536628	41536955	+	328	LincRNA747	intergenic
ST4.03ch06	42550902	42551139	+	238	LincRNA749	intergenic
ST4.03ch06	43001441	43002386	+	946	LincRNA1626	intergenic
ST4.03ch06	43354974	43355861	+	888	LincRNA752	intergenic
ST4.03ch06	45451952	45452344	+	393	LincRNA1627	intergenic
ST4.03ch06	45723451	45723793	-	343	LincRNA755	intergenic
ST4.03ch06	45763650	45765295	-	1646	LincRNA1628	intergenic
ST4.03ch06	46026049	46043304	-	17256	LincRNA18	intergenic
ST4.03ch06	46699596	46699844	-	249	LincRNA756	intergenic
ST4.03ch06	46702030	46702371	-	342	LincRNA1629	intergenic
ST4.03ch06	46869956	46870482	-	527	LincRNA1632	intergenic
ST4.03ch06	46879551	46883397	-	3847	LincRNA34	intergenic
ST4.03ch06	47092019	47092708	+	690	LincRNA757	intergenic
ST4.03ch06	47501532	47501971	-	440	LincRNA758	intergenic
ST4.03ch06	47616003	47618313	-	2311	LincRNA1633	intergenic
ST4.03ch06	48100805	48103597	+	2793	LincRNA1634	adjacent
ST4.03ch06	48829770	48830009	-	240	LincRNA760	intergenic
ST4.03ch06	49121521	49123113	-	1593	LincRNA1636	adjacent
ST4.03ch06	49953069	49953294	+	226	LincRNA1637	intergenic
ST4.03ch06	49954960	49955471	+	512	LincRNA764	intergenic
ST4.03ch06	50135378	50135738	-	361	LincRNA1638	intergenic
ST4.03ch06	50304021	50304575	-	555	LincRNA1639	intergenic
ST4.03ch06	50613229	50613875	-	647	LincRNA1641	intergenic
ST4.03ch06	51402501	51403679	-	1179	LincRNA1642	intergenic
ST4.03ch06	51406429	51416029	-	9601	LincRNA1643	intergenic
ST4.03ch06	51422269	51423865	+	1597	LincRNA766	intergenic
ST4.03ch06	51551577	51552228	+	652	LincRNA767	intergenic
ST4.03ch06	51889222	51889428	-	207	LincRNA768	intergenic
ST4.03ch06	52432210	52432453	-	244	LincRNA770	intergenic
ST4.03ch06	54244993	54245394	-	402	LincRNA1644	intergenic
ST4.03ch06	55296941	55297297	+	357	LincRNA1646	intergenic
ST4.03ch06	55720806	55721401	-	596	LincRNA1647	intergenic
ST4.03ch06	56236641	56237122	+	482	LincRNA778	intergenic
ST4.03ch06	56375446	56376087	+	642	LincRNA779	intergenic
ST4.03ch06	57287069	57289116	-	2048	LincRNA783	intergenic
ST4.03ch06	57829143	57829343	-	201	LincRNA1728	intergenic
ST4.03ch06	58396981	58399100	-	2120	LincRNA19	intergenic
ST4.03ch06	59529873	59530891	-	1019	LincRNA1648	intergenic
ST4.03ch07	472994	473704	-	711	LincRNA869	intergenic
ST4.03ch07	484290	484972	+	683	LincRNA872	intergenic
ST4.03ch07	487920	488482	-	563	LincRNA875	adjacent
ST4.03ch07	489639	491034	-	1396	LincRNA876	intergenic
ST4.03ch07	492892	494982	-	2091	LincRNA1680	intergenic
ST4.03ch07	631814	632055	-	242	LincRNA899	adjacent
ST4.03ch07	1180832	1186579	-	5748	LincRNA1652	antisense
ST4.03ch07	3174729	3175697	+	969	LincRNA1663	intergenic
ST4.03ch07	3180916	3182102	+	1187	LincRNA1664	intergenic
ST4.03ch07	3560467	3560894	+	428	LincRNA837	intergenic
ST4.03ch07	3762032	3764488	-	2457	LincRNA1666	intergenic
ST4.03ch07	4111693	4112090	-	398	LincRNA848	intergenic
ST4.03ch07	4112901	4113807	-	907	LincRNA1671	intergenic
ST4.03ch07	4221245	4222028	+	784	LincRNA1672	intergenic
ST4.03ch07	5366917	5367313	+	397	LincRNA1685	intergenic
ST4.03ch07	6743924	6744189	+	266	LincRNA900	intergenic
ST4.03ch07	7745675	7745953	+	279	LincRNA902	intergenic
ST4.03ch07	9324379	9324694	-	316	LincRNA905	intergenic
ST4.03ch07	10332344	10333096	+	753	LincRNA796	intergenic
ST4.03ch07	10486411	10488181	+	1771	LincRNA797	intergenic
ST4.03ch07	10509886	10510235	+	350	LincRNA798	intergenic
ST4.03ch07	10862057	10865599	-	3543	LincRNA1651	intergenic
ST4.03ch07	11416529	11429370	-	12842	LincRNA44	intergenic
ST4.03ch07	13943295	13945363	+	2069	LincRNA1653	intergenic
ST4.03ch07	13967393	13968244	+	852	LincRNA799	intergenic
ST4.03ch07	13974050	13975505	+	1456	LincRNA800	intergenic
ST4.03ch07	14107423	14107775	-	353	LincRNA801	intergenic
ST4.03ch07	15953616	15954523	+	908	LincRNA802	intergenic
ST4.03ch07	16447376	16447744	-	369	LincRNA803	intergenic
ST4.03ch07	18418069	18418388	-	320	LincRNA804	intergenic
ST4.03ch07	18724692	18725665	+	974	LincRNA1655	intergenic
ST4.03ch07	18727278	18727992	+	715	LincRNA808	intergenic
ST4.03ch07	18905609	18911933	+	6325	LincRNA1656	antisense
ST4.03ch07	18942562	18944212	-	1651	LincRNA809	intergenic
ST4.03ch07	20443615	20443840	-	226	LincRNA810	intergenic
ST4.03ch07	20665842	20666302	+	461	LincRNA811	intergenic
ST4.03ch07	22612149	22612630	+	482	LincRNA812	intergenic
ST4.03ch07	24008102	24008527	+	426	LincRNA814	intergenic
ST4.03ch07	24195390	24196355	-	966	LincRNA815	intergenic
ST4.03ch07	24352744	24353546	+	803	LincRNA816	intergenic
ST4.03ch07	24355241	24355790	+	550	LincRNA818	intergenic
ST4.03ch07	25698454	25702721	+	4268	LincRNA821	intergenic
ST4.03ch07	28833786	28835790	-	2005	LincRNA1660	antisense
ST4.03ch07	29037344	29037854	-	511	LincRNA827	intergenic
ST4.03ch07	29093813	29099152	+	5340	LincRNA828	antisense
ST4.03ch07	29233385	29234016	-	632	LincRNA829	intergenic
ST4.03ch07	29306968	29308694	+	1727	LincRNA830	intergenic
ST4.03ch07	29618622	29619081	+	460	LincRNA832	antisense
ST4.03ch07	31614272	31615537	-	1266	LincRNA1662	intergenic
ST4.03ch07	34781923	34782473	+	551	LincRNA834	intergenic
ST4.03ch07	34782840	34783173	+	334	LincRNA835	intergenic
ST4.03ch07	35786491	35787169	+	679	LincRNA838	intergenic
ST4.03ch07	35787344	35787745	+	402	LincRNA839	intergenic
ST4.03ch07	38049109	38049989	+	881	LincRNA1667	adjacent
ST4.03ch07	38757207	38758088	+	882	LincRNA843	intergenic
ST4.03ch07	39996635	39996938	+	304	LincRNA1669	intergenic
ST4.03ch07	40702545	40704026	+	1482	LincRNA847	intergenic
ST4.03ch07	42126087	42126589	-	503	LincRNA849	adjacent
ST4.03ch07	42179854	42180169	+	316	LincRNA850	intergenic
ST4.03ch07	42180401	42181248	+	848	LincRNA851	intergenic
ST4.03ch07	42373726	42374030	+	305	LincRNA852	intergenic
ST4.03ch07	42755444	42755904	-	461	LincRNA854	intergenic
ST4.03ch07	42819885	42820270	+	386	LincRNA1673	intergenic
ST4.03ch07	44023077	44023769	+	693	LincRNA857	antisense
ST4.03ch07	45289646	45292824	+	3179	LincRNA859	intergenic
ST4.03ch07	46332202	46332823	-	622	LincRNA1675	adjacent
ST4.03ch07	46333668	46334194	-	527	LincRNA861	intergenic
ST4.03ch07	46560906	46562497	+	1592	LincRNA862	intergenic
ST4.03ch07	46667588	46667903	-	316	LincRNA864	intergenic
ST4.03ch07	46828006	46829512	-	1507	LincRNA865	intergenic
ST4.03ch07	47149970	47150514	-	545	LincRNA866	intergenic
ST4.03ch07	47233485	47234387	+	903	LincRNA868	intergenic
ST4.03ch07	47913149	47913456	-	308	LincRNA1677	intergenic
ST4.03ch07	48506653	48507027	-	375	LincRNA873	intergenic
ST4.03ch07	50568868	50569295	-	428	LincRNA1681	intergenic
ST4.03ch07	51121879	51122436	+	558	LincRNA881	intergenic
ST4.03ch07	51196251	51196454	-	204	LincRNA882	adjacent
ST4.03ch07	51487095	51487321	+	227	LincRNA1683	adjacent
ST4.03ch07	51762227	51763367	+	1141	LincRNA885	intergenic
ST4.03ch07	51765972	51766785	+	814	LincRNA887	intergenic
ST4.03ch07	52535226	52535457	-	232	LincRNA888	intergenic
ST4.03ch07	52565692	52566096	-	405	LincRNA889	adjacent
ST4.03ch07	53050458	53054015	-	3558	LincRNA890	intergenic
ST4.03ch07	53681773	53682193	+	421	LincRNA1686	adjacent
ST4.03ch07	53722787	53724344	+	1558	LincRNA20	intergenic
ST4.03ch07	54573369	54573651	+	283	LincRNA893	adjacent
ST4.03ch07	55327044	55327256	-	213	LincRNA895	adjacent
ST4.03ch07	56440583	56442638	+	2056	LincRNA897	intergenic
ST4.03ch08	1318932	1328640	-	9709	LincRNA27	intergenic
ST4.03ch08	2423412	2425952	-	2541	LincRNA1696	intergenic
ST4.03ch08	3461193	3461793	+	601	LincRNA1699	intergenic
ST4.03ch08	4301363	4302373	-	1011	LincRNA950	intergenic
ST4.03ch08	5575169	5576008	-	840	LincRNA9	intergenic
ST4.03ch08	6661327	6661529	-	203	LincRNA988	intergenic
ST4.03ch08	8999784	9000192	+	409	LincRNA1721	intergenic
ST4.03ch08	9672905	9673131	-	227	LincRNA992	intergenic
ST4.03ch08	9946849	9947329	-	481	LincRNA993	intergenic
ST4.03ch08	11525983	11530981	-	4999	LincRNA907	intergenic
ST4.03ch08	12514761	12515268	+	508	LincRNA908	intergenic
ST4.03ch08	13203489	13204741	-	1253	LincRNA909	intergenic
ST4.03ch08	13974272	13976999	-	2728	LincRNA910	intergenic
ST4.03ch08	16759223	16760298	+	1076	LincRNA911	intergenic
ST4.03ch08	17188522	17190517	-	1996	LincRNA1690	intergenic
ST4.03ch08	18369838	18372928	+	3091	LincRNA1692	intergenic
ST4.03ch08	18391566	18393727	+	2162	LincRNA8	intergenic
ST4.03ch08	19057943	19058649	+	707	LincRNA918	intergenic
ST4.03ch08	19554428	19554905	-	478	LincRNA919	intergenic
ST4.03ch08	20117091	20117569	-	479	LincRNA1694	intergenic
ST4.03ch08	27855627	27857056	+	1430	LincRNA922	intergenic
ST4.03ch08	28379895	28382691	+	2797	LincRNA923	intergenic
ST4.03ch08	28382800	28383097	+	298	LincRNA924	intergenic
ST4.03ch08	28422119	28422907	+	789	LincRNA925	intergenic
ST4.03ch08	30545481	30546127	-	647	LincRNA927	intergenic
ST4.03ch08	30557182	30557440	-	259	LincRNA928	intergenic
ST4.03ch08	30557557	30558041	-	485	LincRNA929	adjacent
ST4.03ch08	32647819	32648818	+	1000	LincRNA930	intergenic
ST4.03ch08	33561757	33562210	+	454	LincRNA931	intergenic
ST4.03ch08	34056316	34057206	+	891	LincRNA933	intergenic
ST4.03ch08	34327064	34329626	+	2563	LincRNA1697	intergenic
ST4.03ch08	34340372	34340699	+	328	LincRNA1698	intergenic
ST4.03ch08	34795667	34796055	-	389	LincRNA934	intergenic
ST4.03ch08	37105433	37106073	-	641	LincRNA1700	intergenic
ST4.03ch08	37797100	37797423	+	324	LincRNA935	intergenic
ST4.03ch08	38327637	38328115	-	479	LincRNA1701	intergenic
ST4.03ch08	40753694	40757365	-	3672	LincRNA940	intergenic
ST4.03ch08	40907104	40907372	+	269	LincRNA941	intergenic
ST4.03ch08	41436833	41437168	-	336	LincRNA942	intergenic
ST4.03ch08	41512468	41513176	-	709	LincRNA943	intergenic
ST4.03ch08	41557938	41558531	+	594	LincRNA1707	intergenic
ST4.03ch08	42220091	42221662	-	1572	LincRNA947	intergenic
ST4.03ch08	42265681	42266019	-	339	LincRNA948	intergenic
ST4.03ch08	42845423	42845951	-	529	LincRNA1710	intergenic
ST4.03ch08	43598459	43600118	-	1660	LincRNA951	intergenic
ST4.03ch08	43816212	43816957	-	746	LincRNA952	intergenic
ST4.03ch08	44224859	44229137	-	4279	LincRNA1712	intergenic
ST4.03ch08	44272790	44273160	+	371	LincRNA954	intergenic
ST4.03ch08	44273795	44273999	+	205	LincRNA955	intergenic
ST4.03ch08	44342766	44343203	+	438	LincRNA1713	intergenic
ST4.03ch08	45295764	45295991	+	228	LincRNA957	adjacent
ST4.03ch08	46169823	46170079	+	257	LincRNA959	intergenic
ST4.03ch08	46172258	46172700	+	443	LincRNA961	intergenic
ST4.03ch08	46343310	46343762	+	453	LincRNA1714	intergenic
ST4.03ch08	47242565	47243107	-	543	LincRNA1715	intergenic
ST4.03ch08	47573157	47574260	-	1104	LincRNA965	intergenic
ST4.03ch08	47574377	47575364	-	988	LincRNA966	intergenic
ST4.03ch08	48292551	48292899	+	349	LincRNA967	intergenic
ST4.03ch08	48745380	48746034	+	655	LincRNA968	intergenic
ST4.03ch08	50064519	50064767	+	249	LincRNA970	intergenic
ST4.03ch08	51457162	51457883	-	722	LincRNA973	intergenic
ST4.03ch08	52505303	52505520	+	218	LincRNA974	intergenic
ST4.03ch08	53231308	53231961	-	654	LincRNA975	adjacent
ST4.03ch08	53674493	53674697	+	205	LincRNA977	intergenic
ST4.03ch08	55495673	55496392	-	720	LincRNA981	intergenic
ST4.03ch08	55939271	55940442	-	1172	LincRNA982	adjacent
ST4.03ch08	56171081	56171569	-	489	LincRNA983	intergenic
ST4.03ch08	56270261	56275542	-	5282	LincRNA1717	intergenic
ST4.03ch09	326389	326704	-	316	LincRNA1740	intergenic
ST4.03ch09	370091	370946	-	856	LincRNA1048	intergenic
ST4.03ch09	557386	557592	+	207	LincRNA1082	intergenic
ST4.03ch09	1299585	1299920	-	336	LincRNA1727	adjacent
ST4.03ch09	1658804	1660133	-	1330	LincRNA1016	intergenic
ST4.03ch09	1668156	1669507	-	1352	LincRNA1732	adjacent
ST4.03ch09	1674239	1674726	-	488	LincRNA1017	intergenic
ST4.03ch09	1810049	1810516	+	468	LincRNA1021	intergenic
ST4.03ch09	1989245	1992324	-	3080	LincRNA1736	intergenic
ST4.03ch09	2292760	2293245	+	486	LincRNA1024	antisense
ST4.03ch09	2465629	2467496	+	1868	LincRNA1030	intergenic
ST4.03ch09	2467561	2468034	+	474	LincRNA1031	intergenic
ST4.03ch09	3473306	3473520	+	215	LincRNA1047	intergenic
ST4.03ch09	4118938	4120201	-	1264	LincRNA1745	intergenic
ST4.03ch09	5547864	5549424	-	1561	LincRNA1756	adjacent
ST4.03ch09	5790368	5790775	+	408	LincRNA1761	intergenic
ST4.03ch09	6212763	6213374	-	612	LincRNA1094	intergenic
ST4.03ch09	6274349	6274591	+	243	LincRNA1095	intergenic
ST4.03ch09	8602085	8602290	+	206	LincRNA1770	intergenic
ST4.03ch09	8642597	8643294	+	698	LincRNA1096	intergenic
ST4.03ch09	8732098	8733381	+	1284	LincRNA1097	intergenic
ST4.03ch09	8739783	8740470	+	688	LincRNA1098	intergenic
ST4.03ch09	8862914	8863164	+	251	LincRNA1099	intergenic
ST4.03ch09	9060618	9061391	+	774	LincRNA1100	intergenic
ST4.03ch09	9764285	9764579	-	295	LincRNA1101	intergenic
ST4.03ch09	9984739	9985204	+	466	LincRNA1102	intergenic
ST4.03ch09	10255567	10256319	+	753	LincRNA1723	intergenic
ST4.03ch09	10297817	10298035	-	219	LincRNA995	antisense
ST4.03ch09	11135483	11135874	+	392	LincRNA998	intergenic
ST4.03ch09	11137482	11137734	+	253	LincRNA1000	intergenic
ST4.03ch09	12381799	12382560	+	762	LincRNA1003	intergenic
ST4.03ch09	12383845	12384560	+	716	LincRNA1004	intergenic
ST4.03ch09	12866057	12870614	-	4558	LincRNA1726	intergenic
ST4.03ch09	12974934	12975234	-	301	LincRNA1008	intergenic
ST4.03ch09	14073924	14076456	-	2533	LincRNA1730	intergenic
ST4.03ch09	15455869	15456388	-	520	LincRNA1012	intergenic
ST4.03ch09	15661087	15661925	-	839	LincRNA1014	antisense
ST4.03ch09	15886665	15891154	-	4490	LincRNA1015	intergenic
ST4.03ch09	16791485	16792201	+	717	LincRNA1019	intergenic
ST4.03ch09	17865350	17866065	+	716	LincRNA1020	intergenic
ST4.03ch09	19494755	19495020	+	266	LincRNA1734	adjacent
ST4.03ch09	20736253	20736833	+	581	LincRNA1737	intergenic
ST4.03ch09	24153556	24154195	+	640	LincRNA1026	intergenic
ST4.03ch09	24444601	24445185	-	585	LincRNA1739	intergenic
ST4.03ch09	24561715	24561997	+	283	LincRNA1027	intergenic
ST4.03ch09	25469699	25469919	-	221	LincRNA1032	intergenic
ST4.03ch09	26321188	26322218	+	1031	LincRNA1034	intergenic
ST4.03ch09	31202188	31203574	+	1387	LincRNA1038	intergenic
ST4.03ch09	31203701	31203980	+	280	LincRNA1039	intergenic
ST4.03ch09	33667753	33668097	+	345	LincRNA1741	intergenic
ST4.03ch09	33671237	33671655	+	419	LincRNA1042	intergenic
ST4.03ch09	33750797	33751119	-	323	LincRNA1045	intergenic
ST4.03ch09	33752378	33752849	-	472	LincRNA1046	intergenic
ST4.03ch09	38248585	38250978	-	2394	LincRNA1050	intergenic
ST4.03ch09	39355082	39356910	+	1829	LincRNA1053	intergenic
ST4.03ch09	39792255	39793807	+	1553	LincRNA1744	intergenic
ST4.03ch09	41049220	41049546	+	327	LincRNA1055	intergenic
ST4.03ch09	42951940	42952543	-	604	LincRNA1056	intergenic
ST4.03ch09	46776612	46776900	+	289	LincRNA1061	intergenic
ST4.03ch09	47167397	47171212	-	3816	LincRNA46	intergenic
ST4.03ch09	47445514	47445781	-	268	LincRNA1063	intergenic
ST4.03ch09	48295641	48297133	+	1493	LincRNA1749	intergenic
ST4.03ch09	48534258	48537024	+	2767	LincRNA47	intergenic
ST4.03ch09	48992428	48992665	-	238	LincRNA1750	intergenic
ST4.03ch09	49147257	49149644	-	2388	LincRNA1066	intergenic
ST4.03ch09	50834957	50835340	-	384	LincRNA1751	intergenic
ST4.03ch09	51077949	51079053	+	1105	LincRNA1068	antisense
ST4.03ch09	51080962	51081897	+	936	LincRNA1071	intergenic
ST4.03ch09	51136225	51137353	+	1129	LincRNA1752	intergenic
ST4.03ch09	52218704	52219002	-	299	LincRNA1074	intergenic
ST4.03ch09	52239323	52240010	+	688	LincRNA1753	antisense
ST4.03ch09	52240901	52241956	+	1056	LincRNA1754	intergenic
ST4.03ch09	53089787	53090996	+	1210	LincRNA1755	intergenic
ST4.03ch09	53553126	53554906	-	1781	LincRNA1077	intergenic
ST4.03ch09	54502484	54504151	+	1668	LincRNA1081	intergenic
ST4.03ch09	56082042	56083245	+	1204	LincRNA48	adjacent
ST4.03ch09	56128159	56128412	+	254	LincRNA1758	intergenic
ST4.03ch09	58500380	58501526	+	1147	LincRNA1763	intergenic
ST4.03ch09	59673622	59674607	+	986	LincRNA12	intergenic
ST4.03ch09	60209645	60210583	+	939	LincRNA1091	intergenic
ST4.03ch09	60584342	60585016	-	675	LincRNA1092	intergenic
ST4.03ch09	60882706	60883234	+	529	LincRNA1766	intergenic
ST4.03ch09	61113584	61119027	+	5444	LincRNA1767	intergenic
ST4.03ch09	61179970	61180929	+	960	LincRNA1768	intergenic
ST4.03ch10	813592	814365	-	774	LincRNA1237	adjacent
ST4.03ch10	1177632	1178826	-	1195	LincRNA1104	adjacent
ST4.03ch10	1520242	1521533	-	1292	LincRNA1110	intergenic
ST4.03ch10	2398567	2403037	-	4471	LincRNA1777	intergenic
ST4.03ch10	2658754	2659153	+	400	LincRNA1123	adjacent
ST4.03ch10	3076920	3077427	+	508	LincRNA1131	adjacent
ST4.03ch10	3078379	3078705	+	327	LincRNA1132	intergenic
ST4.03ch10	3150675	3151838	-	1164	LincRNA1781	intergenic
ST4.03ch10	3340669	3341531	-	863	LincRNA1134	intergenic
ST4.03ch10	3660024	3661455	-	1432	LincRNA1782	intergenic
ST4.03ch10	3676594	3677535	-	942	LincRNA1141	intergenic
ST4.03ch10	3686366	3687346	-	981	LincRNA1142	intergenic
ST4.03ch10	3947182	3947767	-	586	LincRNA1783	intergenic
ST4.03ch10	4071715	4073668	+	1954	LincRNA1151	intergenic
ST4.03ch10	4150301	4151139	+	839	LincRNA1153	intergenic
ST4.03ch10	4151328	4152228	+	901	LincRNA1154	intergenic
ST4.03ch10	4274658	4275889	+	1232	LincRNA1163	intergenic
ST4.03ch10	4828588	4828858	+	271	LincRNA1186	intergenic
ST4.03ch10	5475389	5476246	+	858	LincRNA1220	intergenic
ST4.03ch10	6122836	6123068	+	233	LincRNA1235	intergenic
ST4.03ch10	11547682	11549257	-	1576	LincRNA1103	intergenic
ST4.03ch10	14692566	14692921	-	356	LincRNA1108	intergenic
ST4.03ch10	15166341	15168236	+	1896	LincRNA1772	intergenic
ST4.03ch10	15168368	15170331	+	1964	LincRNA1109	intergenic
ST4.03ch10	20683698	20684380	-	683	LincRNA1112	intergenic
ST4.03ch10	21114122	21115145	+	1024	LincRNA1115	antisense
ST4.03ch10	22293875	22295469	-	1595	LincRNA1117	intergenic
ST4.03ch10	22334025	22335472	-	1448	LincRNA1118	intergenic
ST4.03ch10	22335890	22336337	-	448	LincRNA1775	intergenic
ST4.03ch10	23182955	23183622	+	668	LincRNA1120	intergenic
ST4.03ch10	23342868	23343758	-	891	LincRNA1776	intergenic
ST4.03ch10	24196097	24196453	-	357	LincRNA1122	intergenic
ST4.03ch10	27055369	27055601	-	233	LincRNA1125	intergenic
ST4.03ch10	27056087	27058278	-	2192	LincRNA1778	intergenic
ST4.03ch10	27133969	27134694	-	726	LincRNA1779	intergenic
ST4.03ch10	28552446	28552760	+	315	LincRNA1128	intergenic
ST4.03ch10	33525748	33527638	-	1891	LincRNA1135	intergenic
ST4.03ch10	36427011	36428772	-	1762	LincRNA1137	intergenic
ST4.03ch10	36429080	36429949	-	870	LincRNA1138	intergenic
ST4.03ch10	39482555	39484469	+	1915	LincRNA1145	intergenic
ST4.03ch10	39977793	39979162	+	1370	LincRNA1147	antisense
ST4.03ch10	39979625	39980257	+	633	LincRNA1148	intergenic
ST4.03ch10	40657636	40658433	+	798	LincRNA1149	intergenic
ST4.03ch10	40948049	40948676	+	628	LincRNA1152	intergenic
ST4.03ch10	41278064	41279231	+	1168	LincRNA1784	intergenic
ST4.03ch10	42053244	42053652	-	409	LincRNA1155	intergenic
ST4.03ch10	42507144	42508497	-	1354	LincRNA1158	intergenic
ST4.03ch10	42539112	42539604	-	493	LincRNA1160	intergenic
ST4.03ch10	42833432	42833786	+	355	LincRNA1164	intergenic
ST4.03ch10	44387239	44391323	-	4085	LincRNA1168	intergenic
ST4.03ch10	45000131	45000609	+	479	LincRNA1786	intergenic
ST4.03ch10	45362486	45363794	-	1309	LincRNA1170	intergenic
ST4.03ch10	45372432	45373254	-	823	LincRNA1172	intergenic
ST4.03ch10	45374961	45375708	-	748	LincRNA1173	intergenic
ST4.03ch10	45868962	45870692	-	1731	LincRNA1787	intergenic
ST4.03ch10	45907622	45909678	-	2057	LincRNA1174	intergenic
ST4.03ch10	46081249	46084656	-	3408	LincRNA1788	intergenic
ST4.03ch10	46502945	46503223	+	279	LincRNA1177	intergenic
ST4.03ch10	46709994	46710198	+	205	LincRNA1178	intergenic
ST4.03ch10	46974706	46976376	+	1671	LincRNA1179	intergenic
ST4.03ch10	47308638	47310686	+	2049	LincRNA1180	intergenic
ST4.03ch10	47313109	47314022	+	914	LincRNA1181	intergenic
ST4.03ch10	47315224	47316025	+	802	LincRNA1182	adjacent
ST4.03ch10	47638554	47639145	+	592	LincRNA1789	intergenic
ST4.03ch10	47902340	47902789	-	450	LincRNA1184	intergenic
ST4.03ch10	47903378	47903738	-	361	LincRNA1185	antisense
ST4.03ch10	48566609	48567215	-	607	LincRNA1187	adjacent
ST4.03ch10	49281668	49282190	-	523	LincRNA1189	intergenic
ST4.03ch10	49433751	49434040	+	290	LincRNA1190	intergenic
ST4.03ch10	49609107	49609647	-	541	LincRNA1191	intergenic
ST4.03ch10	49782851	49784700	+	1850	LincRNA1192	intergenic
ST4.03ch10	50052410	50052631	+	222	LincRNA1193	intergenic
ST4.03ch10	50281583	50282744	+	1162	LincRNA1194	intergenic
ST4.03ch10	51329657	51330850	+	1194	LincRNA1195	antisense
ST4.03ch10	51540745	51541915	-	1171	LincRNA1197	intergenic
ST4.03ch10	51633357	51633851	-	495	LincRNA1792	intergenic
ST4.03ch10	51901423	51903292	+	1870	LincRNA5	intergenic
ST4.03ch10	52942868	52943558	+	691	LincRNA1198	intergenic
ST4.03ch10	52949128	52949638	-	511	LincRNA1199	intergenic
ST4.03ch10	53055866	53057171	+	1306	LincRNA1201	intergenic
ST4.03ch10	53430748	53431438	+	691	LincRNA1204	intergenic
ST4.03ch10	53507677	53508119	+	443	LincRNA1205	intergenic
ST4.03ch10	53604240	53605282	+	1043	LincRNA1209	intergenic
ST4.03ch10	53652408	53653007	+	600	LincRNA1796	intergenic
ST4.03ch10	53802298	53802908	-	611	LincRNA1211	intergenic
ST4.03ch10	53971133	53979755	-	8623	LincRNA3	intergenic
ST4.03ch10	53986383	53986894	+	512	LincRNA1214	intergenic
ST4.03ch10	54179971	54180233	+	263	LincRNA1215	intergenic
ST4.03ch10	54472096	54472398	+	303	LincRNA1217	intergenic
ST4.03ch10	54516202	54516805	-	604	LincRNA1799	intergenic
ST4.03ch10	54523057	54525745	+	2689	LincRNA1800	intergenic
ST4.03ch10	54680700	54681990	-	1291	LincRNA1801	intergenic
ST4.03ch10	55048860	55049367	-	508	LincRNA1221	intergenic
ST4.03ch10	55745561	55745867	-	307	LincRNA1225	intergenic
ST4.03ch10	55762583	55764193	+	1611	LincRNA1805	adjacent
ST4.03ch10	56290756	56291021	-	266	LincRNA1228	antisense
ST4.03ch10	56575946	56577394	-	1449	LincRNA1229	intergenic
ST4.03ch10	57034474	57035198	+	725	LincRNA1806	intergenic
ST4.03ch10	57206076	57206934	-	859	LincRNA1230	intergenic
ST4.03ch10	58211880	58212141	+	262	LincRNA1808	intergenic
ST4.03ch11	513204	513670	-	467	LincRNA1839	intergenic
ST4.03ch11	514303	515646	-	1344	LincRNA1840	intergenic
ST4.03ch11	881465	883732	+	2268	LincRNA37	intergenic
ST4.03ch11	934898	935323	-	426	LincRNA1318	intergenic
ST4.03ch11	1083922	1084391	-	470	LincRNA1238	intergenic
ST4.03ch11	1265256	1265737	-	482	LincRNA1812	intergenic
ST4.03ch11	1307885	1308238	+	354	LincRNA1813	intergenic
ST4.03ch11	1646811	1650907	-	4097	LincRNA1249	intergenic
ST4.03ch11	2608980	2609219	+	240	LincRNA1256	adjacent
ST4.03ch11	3192019	3193654	+	1636	LincRNA1823	intergenic
ST4.03ch11	3603699	3604026	-	328	LincRNA1273	intergenic
ST4.03ch11	4037984	4038284	-	301	LincRNA1285	antisense
ST4.03ch11	4391119	4391707	-	589	LincRNA1835	intergenic
ST4.03ch11	5310953	5312282	-	1330	LincRNA1304	intergenic
ST4.03ch11	5878404	5878793	-	390	LincRNA1305	intergenic
ST4.03ch11	7080849	7081747	+	899	LincRNA1842	intergenic
ST4.03ch11	7130685	7131330	+	646	LincRNA1308	antisense
ST4.03ch11	7586599	7587573	+	975	LincRNA1844	intergenic
ST4.03ch11	7879063	7879481	+	419	LincRNA1309	intergenic
ST4.03ch11	8149347	8149547	+	201	LincRNA1311	adjacent
ST4.03ch11	8734092	8734386	+	295	LincRNA1314	intergenic
ST4.03ch11	9018904	9019639	-	736	LincRNA1316	adjacent
ST4.03ch11	9966698	9967011	+	314	LincRNA1320	intergenic
ST4.03ch11	13173343	13175088	-	1746	LincRNA1814	adjacent
ST4.03ch11	13569591	13570239	+	649	LincRNA1240	intergenic
ST4.03ch11	14304229	14305682	-	1454	LincRNA1241	intergenic
ST4.03ch11	14842157	14842910	+	754	LincRNA1242	intergenic
ST4.03ch11	14891492	14892196	-	705	LincRNA1243	intergenic
ST4.03ch11	15384499	15389765	+	5267	LincRNA1247	intergenic
ST4.03ch11	16742025	16745297	+	3273	LincRNA1816	intergenic
ST4.03ch11	18505938	18506654	-	717	LincRNA1251	intergenic
ST4.03ch11	19136920	19137542	-	623	LincRNA1818	intergenic
ST4.03ch11	20588080	20593576	-	5497	LincRNA1819	antisense
ST4.03ch11	24331001	24331579	+	579	LincRNA1253	intergenic
ST4.03ch11	25924649	25925841	+	1193	LincRNA1255	intergenic
ST4.03ch11	26564501	26566806	-	2306	LincRNA1258	antisense
ST4.03ch11	27900092	27905862	+	5771	LincRNA1259	antisense
ST4.03ch11	29600541	29601832	+	1292	LincRNA1261	intergenic
ST4.03ch11	29719516	29721826	+	2311	LincRNA1262	intergenic
ST4.03ch11	30031579	30031974	+	396	LincRNA1263	intergenic
ST4.03ch11	30942983	30943259	-	277	LincRNA1264	intergenic
ST4.03ch11	31658886	31659390	-	505	LincRNA1265	intergenic
ST4.03ch11	33240501	33242509	+	2009	LincRNA1824	intergenic
ST4.03ch11	34224817	34225765	-	949	LincRNA1269	intergenic
ST4.03ch11	34621381	34621606	-	226	LincRNA1270	intergenic
ST4.03ch11	34866353	34866888	-	536	LincRNA1271	intergenic
ST4.03ch11	36494871	36496633	+	1763	LincRNA35	intergenic
ST4.03ch11	37481297	37481529	+	233	LincRNA1276	intergenic
ST4.03ch11	38252672	38253159	+	488	LincRNA1277	intergenic
ST4.03ch11	38253337	38253574	+	238	LincRNA1278	intergenic
ST4.03ch11	40148178	40148741	+	564	LincRNA1280	adjacent
ST4.03ch11	40236615	40237247	+	633	LincRNA1283	intergenic
ST4.03ch11	40657335	40666797	+	9463	LincRNA1286	intergenic
ST4.03ch11	41749238	41755339	-	6102	LincRNA36	intergenic
ST4.03ch11	41875464	41877050	-	1587	LincRNA1826	antisense
ST4.03ch11	42024943	42025215	+	273	LincRNA1827	intergenic
ST4.03ch11	42042723	42042952	+	230	LincRNA1828	intergenic
ST4.03ch11	42043222	42043663	+	442	LincRNA1829	intergenic
ST4.03ch11	42069412	42069993	+	582	LincRNA1288	intergenic
ST4.03ch11	42773105	42773591	+	487	LincRNA1832	intergenic
ST4.03ch11	42821319	42822435	+	1117	LincRNA1833	intergenic
ST4.03ch11	42823030	42823253	+	224	LincRNA1290	intergenic
ST4.03ch11	43364477	43364687	+	211	LincRNA1291	adjacent
ST4.03ch11	43710287	43710571	-	285	LincRNA1293	intergenic
ST4.03ch11	43952519	43952796	+	278	LincRNA1836	intergenic
ST4.03ch11	44171848	44172200	-	353	LincRNA1296	adjacent
ST4.03ch11	44856237	44863911	-	7675	LincRNA21	intergenic
ST4.03ch11	45228510	45228787	-	278	LincRNA1300	intergenic
ST4.03ch11	45280427	45281015	-	589	LincRNA1301	intergenic
ST4.03ch12	1240458	1241032	-	575	LincRNA1321	adjacent
ST4.03ch12	1644366	1644816	+	451	LincRNA1845	intergenic
ST4.03ch12	2044021	2044809	-	789	LincRNA1847	intergenic
ST4.03ch12	2107757	2108722	-	966	LincRNA1323	intergenic
ST4.03ch12	2112124	2112428	-	305	LincRNA1324	intergenic
ST4.03ch12	2187645	2187950	+	306	LincRNA1326	intergenic
ST4.03ch12	2222331	2225790	+	3460	LincRNA1327	intergenic
ST4.03ch12	2222331	2225790	+	3460	LincRNA1328	intergenic
ST4.03ch12	2299084	2299811	+	728	LincRNA1331	intergenic
