# Supplementary material for: Genome-wide identification of potato long intergenic noncoding RNAs responsive to Pectobacterium carotovorum subspecies brasiliense infection
Source: BMC Genomics. 2016 Aug 11;17:614. doi: 10.1186/s12864-016-2967-9 (PMC4982125; doi:10.1186/s12864-016-2967-9)
Supplement: Additional file 5: Table S2. — LincRNA conservation analysis. (XLSX 32 kb) [file 12864_2016_2967_MOESM5_ESM.xlsx]

## Sheet: TableS2_26March2016
Query id (potato)	Database id	% Identity	Alignment length	Mismatches	Gap	Query Start	Query End	Database_ID Start	Database End	e-value	Bit score
LincRNA1344	(tomato) lincRNA247	88.11	227	19	2	264	487	2131	2352	2e-70	263
LincRNA116	(tomato) lincRNA2735	90.25	472	42	4	3	473	48	516	5e-176	614
LincRNA215	(tomato) lincRNA383	86.33	139	17	1	163	299	3495	3357	2e-36	150
LincRNA215	(tomato) lincRNA1598	90.09	111	10	1	226	336	718	827	3e-34	143
LincRNA1335	(tomato) lincRNA280	80.55	725	84	27	715	1406	1270	570	1e-142	505
LincRNA1335	(tomato) lincRNA280	84.39	237	31	6	1367	1600	549	316	3e-59	228
LincRNA52	(tomato) lincRNA277	85.08	248	28	6	23	263	123	368	3e-64	244
LincRNA52	(tomato) lincRNA270	88.39	112	12	1	690	801	16209	16099	6e-31	134
LincRNA70	(tomato) lincRNA234	83.33	138	20	2	171	308	230	364	9e-28	124
LincRNA76	(tomato) lincRNA510	81.76	658	72	29	11	649	2835	3463	1e-143	507
LincRNA76	(tomato) lincRNA1275	84.5	400	39	18	305	686	88	482	1e-103	374
LincRNA76	(tomato) lincRNA2116	85.81	303	33	9	4	299	8	307	3e-85	313
LincRNA76	(tomato) lincRNA1602	84.36	307	42	5	3	306	4303	4606	3e-80	296
LincRNA76	(tomato) lincRNA61	84.8	296	35	6	8	299	1587	1298	6e-78	289
LincRNA76	(tomato) lincRNA3379	82.39	301	42	11	13	306	523	819	7e-67	252
LincRNA76	(tomato) lincRNA166	88.57	210	15	7	483	686	6	212	3e-65	246
LincRNA76	(tomato) lincRNA3585	83.21	268	29	7	46	300	1	265	9e-61	231
LincRNA76	(tomato) lincRNA1861	82.8	279	26	15	305	566	91	364	3e-60	230
LincRNA76	(tomato) lincRNA16	80.94	299	50	5	3	296	809	1105	3e-60	230
LincRNA76	(tomato) lincRNA2879	84.55	220	29	4	84	299	12	230	3e-55	213
LincRNA76	(tomato) lincRNA1822	86.12	209	16	9	443	641	2	207	3e-55	213
LincRNA76	(tomato) lincRNA2880	85.63	174	20	4	130	299	6	178	1e-44	178
LincRNA76	(tomato) lincRNA145	85.96	171	18	5	134	299	1	170	1e-44	178
LincRNA76	(tomato) lincRNA2995	94.06	101	5	1	200	299	7	107	8e-37	152
LincRNA76	(tomato) lincRNA238	83.77	154	22	3	23	175	1	152	5e-34	143
LincRNA1356	(tomato) lincRNA105	82.43	609	78	20	1	593	250	845	4e-143	505
LincRNA1356	(tomato) lincRNA2386	81.64	599	81	19	1	582	155	741	2e-132	470
LincRNA1356	(tomato) lincRNA2040	82.84	542	61	21	1	528	443	966	1e-128	457
LincRNA1356	(tomato) lincRNA3006	81.46	577	64	30	1	556	61	615	2e-121	433
LincRNA1356	(tomato) lincRNA2498	80.61	593	77	28	10	579	165	742	1e-118	424
LincRNA1356	(tomato) lincRNA1533	80.29	477	62	23	1	468	246	699	8e-91	331
LincRNA1356	(tomato) lincRNA984	80.7	342	43	18	262	593	726	1054	1e-64	244
LincRNA1356	(tomato) lincRNA984	86.05	215	24	6	1	211	494	706	4e-59	226
LincRNA1356	(tomato) lincRNA986	85.27	224	27	5	1	220	137	358	4e-59	226
LincRNA1356	(tomato) lincRNA3467	83.33	162	19	6	310	468	348	504	4e-34	143
LincRNA1373	(tomato) lincRNA318	92.83	223	15	1	48	270	84	305	2e-88	322
LincRNA162	(tomato) lincRNA1533	82.4	341	44	13	287	620	212	543	3e-76	283
LincRNA162	(tomato) lincRNA984	85.71	259	28	7	287	540	461	715	9e-71	265
LincRNA171	(tomato) lincRNA343	85.02	514	33	18	6	490	2975	3473	2e-136	483
LincRNA172	(tomato) lincRNA343	88.39	422	39	8	158	579	1583	1994	2e-141	499
LincRNA172	(tomato) lincRNA343	94.3	158	9	0	3	160	1385	1542	4e-64	243
LincRNA1395	(tomato) lincRNA411	91.12	214	12	6	62	268	214	1	3e-76	283
LincRNA1395	(tomato) lincRNA1960	80.65	217	37	5	62	275	215	1	4e-40	163
LincRNA1395	(Arabidopsis_PnRD) NONATHT003700	84.87	119	18	0	160	278	220	102	2e-27	121
LincRNA195	(tomato) lincRNA423	80.1	402	36	21	28	402	4092	4476	5e-69	259
LincRNA1396	(tomato) lincRNA423	81.35	327	35	11	4113	4425	3255	3569	3e-63	243
LincRNA202	(tomato) lincRNA3297	85.91	291	36	4	976	1264	488	775	1e-82	305
LincRNA202	(tomato) lincRNA234	85.17	263	24	7	690	951	2996	3244	1e-67	255
LincRNA202	(tomato) lincRNA234	84.52	168	21	5	516	680	2774	2939	3e-39	161
LincRNA1398	(tomato) lincRNA764	89.46	313	29	4	206	516	656	966	3e-109	392
LincRNA1398	(tomato) lincRNA679	95	100	5	0	1	100	1801	1900	1e-38	158
LincRNA333	(tomato) lincRNA510	86.57	432	29	8	1	431	67	470	1e-126	449
LincRNA338	(tomato) lincRNA3270	82.35	204	28	7	2023	2223	3840	4038	8e-42	171
LincRNA1402	(tomato) lincRNA693	94.98	239	11	1	517	755	933	696	4e-103	374
LincRNA1402	(tomato) lincRNA2231	84.62	247	21	4	517	763	653	424	1e-59	230
LincRNA1402	(tomato) lincRNA2416	90.48	147	13	1	611	757	888	1033	1e-48	193
LincRNA1402	(tomato) lincRNA356	91.85	135	11	0	569	703	2012	1878	2e-47	189
LincRNA1402	(tomato) lincRNA2087	81.51	238	30	3	517	754	13188	13411	8e-46	183
LincRNA1402	(tomato) lincRNA2244	88.15	135	16	0	532	666	682	548	4e-39	161
LincRNA249	(tomato) lincRNA930	84.29	140	21	1	641	780	206	344	9e-32	135
LincRNA23	(tomato) lincRNA438	80.04	461	84	7	8442	8899	7852	8307	1e-90	335
LincRNA23	(tomato) lincRNA693	90.83	240	14	5	8937	9170	934	697	1e-84	315
LincRNA23	(tomato) lincRNA693	93.22	177	9	3	6526	6700	871	696	2e-67	257
LincRNA23	(tomato) lincRNA3085	85.64	181	20	5	6530	6706	2642	2464	1e-45	185
LincRNA23	(tomato) lincRNA2231	83.06	183	17	4	6526	6707	592	423	3e-36	154
LincRNA23	(tomato) lincRNA3067	86.89	122	14	2	4212	4332	287	407	1e-30	135
LincRNA23	(tomato) lincRNA2244	84.44	135	17	2	8953	9083	682	548	6e-29	130
LincRNA260	(tomato) lincRNA804	86.96	606	45	15	641	1242	454	1029	0	651
LincRNA260	(tomato) lincRNA804	90.28	144	12	2	1096	1239	1091	1232	5e-47	187
LincRNA1418	(tomato) lincRNA2102	80.11	563	80	24	7	557	1166	1708	3e-108	390
LincRNA277	(tomato) lincRNA635	88.42	708	45	8	7	712	2168	2840	0	819
LincRNA277	(tomato) lincRNA635	87.5	296	27	3	1	293	9242	9530	4e-91	333
LincRNA1420	(tomato) lincRNA635	94.14	273	15	1	8	280	6874	7145	3e-116	414
LincRNA1422	(tomato) lincRNA1666	80.15	267	43	5	900	1159	1	264	4e-48	191
LincRNA289	(tomato) lincRNA47	86.03	179	17	8	284	457	343	518	5e-47	185
LincRNA1429	(tomato) lincRNA3454	87.38	206	24	2	8330	8534	217	13	1e-60	235
LincRNA1429	(tomato) lincRNA3501	92.92	113	7	1	3382	3493	108	220	5e-39	163
LincRNA1433	(tomato) lincRNA2386	82.28	536	70	14	1	522	225	749	1e-123	440
LincRNA1433	(tomato) lincRNA2040	83.97	474	45	19	1	460	510	966	3e-119	425
LincRNA1433	(tomato) lincRNA3007	81.68	535	59	26	1	517	501	1014	3e-114	409
LincRNA1433	(tomato) lincRNA3006	81.23	506	56	26	1	488	129	613	4e-103	372
LincRNA1433	(tomato) lincRNA1533	80	410	48	24	1	400	314	699	4e-73	272
LincRNA1433	(tomato) lincRNA986	88.82	152	16	1	1	152	208	358	6e-47	185
LincRNA1436	(tomato) lincRNA700	90.77	1300	98	14	81	1367	764	2054	0	1716
LincRNA1436	(tomato) lincRNA186	94.68	301	10	1	2192	2492	295	1	2e-129	462
LincRNA1436	(tomato) lincRNA2994	92.01	313	8	2	2592	2887	313	1	1e-117	424
LincRNA1436	(tomato) lincRNA1015	96.79	156	5	0	2166	2321	247	402	8e-69	261
LincRNA1436	(tomato) lincRNA187	95.36	151	6	1	2815	2964	383	233	4e-62	239
LincRNA1436	(tomato) lincRNA701	89.88	168	7	5	4341	4507	1	159	1e-52	207
LincRNA1436	(tomato) lincRNA47	86.26	182	18	7	3124	3300	343	522	1e-47	191
LincRNA322	(tomato) lincRNA804	81.68	191	17	10	2	175	1303	1492	1e-34	143
LincRNA326	(tomato) lincRNA777	94.23	624	31	4	148	768	1	622	0	948
LincRNA326	(tomato) lincRNA777	95.04	121	4	1	771	889	673	793	8e-48	189
LincRNA326	(tomato) lincRNA776	87.55	273	28	3	202	468	1928	2200	2e-84	311
LincRNA349	(tomato) lincRNA827	90.85	481	28	5	4	469	974	1453	0	630
LincRNA349	(tomato) lincRNA827	94.07	135	8	0	3	137	836	970	4e-53	206
LincRNA353	(tomato) lincRNA2451	85.85	1025	77	19	247	1271	1714	2670	0	1027
LincRNA356	(tomato) lincRNA314	91.41	198	14	1	4544	4741	1026	832	8e-71	268
LincRNA392	(tomato) lincRNA887	90.36	363	19	4	49	396	3	364	3e-130	462
LincRNA392	(tomato) lincRNA883	89.44	322	32	2	5	325	214	534	6e-113	405
LincRNA392	(tomato) lincRNA883	88	200	16	3	455	653	742	934	4e-60	230
LincRNA392	(tomato) lincRNA882	87.73	326	31	4	455	778	1312	1630	6e-103	372
LincRNA1480	(tomato) lincRNA882	92.59	324	23	1	1	323	2222	2545	4e-131	464
LincRNA1456	(tomato) lincRNA2416	84.21	171	27	0	308	478	12605	12775	1e-40	167
LincRNA1458	(tomato) lincRNA693	95.22	230	9	2	3406	3634	924	696	6e-99	363
LincRNA1458	(tomato) lincRNA3085	87.23	235	25	3	3404	3636	2700	2469	6e-69	263
LincRNA1458	(tomato) lincRNA2231	85.17	236	20	2	3406	3641	644	424	2e-58	228
LincRNA1458	(tomato) lincRNA356	93.33	135	9	0	3449	3583	2012	1878	5e-50	200
LincRNA1459	(tomato) lincRNA693	91.94	248	11	4	3280	3525	938	698	3e-92	339
LincRNA1459	(tomato) lincRNA693	92.27	207	9	2	2712	2918	938	739	1e-76	287
LincRNA1459	(tomato) lincRNA3085	85.2	250	25	5	3284	3530	2708	2468	2e-64	246
LincRNA1459	(tomato) lincRNA3085	84.39	205	21	4	2716	2918	2708	2513	1e-47	191
LincRNA1459	(tomato) lincRNA356	93.33	135	9	0	2775	2909	2012	1878	2e-50	200
LincRNA1459	(tomato) lincRNA356	93.28	134	9	0	3343	3476	2012	1879	6e-50	198
LincRNA1459	(tomato) lincRNA2416	90.41	146	13	1	3385	3529	888	1033	1e-47	191
LincRNA1459	(tomato) lincRNA2416	93.14	102	7	0	2817	2918	888	989	2e-35	150
LincRNA1459	(tomato) lincRNA2087	82.24	214	25	2	3319	3532	13216	13416	4e-42	172
LincRNA1459	(tomato) lincRNA2087	84.47	161	12	2	2751	2911	13216	13363	2e-34	147
LincRNA1459	(tomato) lincRNA2244	86.72	128	17	0	3313	3440	675	548	3e-33	143
LincRNA1459	(tomato) lincRNA2244	86.72	128	17	0	2745	2872	675	548	3e-33	143
LincRNA360	(tomato) lincRNA1392	90.05	211	19	2	90	298	11	221	5e-73	272
LincRNA361	(tomato) lincRNA3615	88.89	315	27	6	633	945	258	566	2e-105	381
LincRNA1472	(tomato) lincRNA23	80.77	905	153	18	3246	4142	4516	3625	0	688
LincRNA1472	(tomato) lincRNA631	82.65	611	79	10	3599	4206	90	676	2e-145	516
LincRNA1472	(tomato) lincRNA1857	83.38	373	50	7	2062	2432	3859	3497	7e-91	335
LincRNA1472	(tomato) lincRNA423	91.08	157	14	0	2534	2690	12202	12046	4e-54	213
LincRNA403	(tomato) lincRNA2001	80.71	425	43	24	1	421	204	593	1e-79	294
LincRNA403	(tomato) lincRNA2001	89.52	105	9	1	307	411	3137	3239	1e-30	132
LincRNA416	(tomato) lincRNA2980	100	209	0	0	4	212	430	638	1e-107	387
LincRNA416	(tomato) lincRNA1502	100	165	0	0	1	165	45	209	3e-83	305
LincRNA418	(tomato) lincRNA1117	84.57	162	11	5	24	183	158	307	2e-35	148
LincRNA1493	(tomato) lincRNA1132	86.48	281	21	12	1	274	444	714	2e-79	292
LincRNA432	(tomato) lincRNA1137	93.05	561	30	6	229	780	2430	2990	0	811
LincRNA432	(tomato) lincRNA1137	92.71	192	6	4	1	186	2229	2418	2e-72	270
LincRNA436	(tomato) lincRNA1145	84.96	492	46	16	488	956	423	909	3e-133	473
LincRNA447	(tomato) lincRNA1177	88.42	380	8	11	14	375	14	375	3e-119	425
LincRNA456	(tomato) lincRNA1393	84.88	205	29	2	1	203	260	56	2e-53	206
LincRNA466	(tomato) lincRNA1207	82.41	415	28	23	28	436	167	542	2e-87	320
LincRNA1566	(tomato) lincRNA1240	88.96	1295	85	24	985	2263	1642	2894	0	1546
LincRNA1566	(tomato) lincRNA1240	88.72	709	45	17	317	996	826	1528	0	833
LincRNA1566	(tomato) lincRNA1240	90.42	480	20	11	26	486	72	544	1e-173	608
LincRNA1566	(tomato) lincRNA1240	93.04	316	13	4	2313	2621	2894	3207	7e-127	453
LincRNA1566	(tomato) lincRNA1240	81.07	280	26	12	568	821	550	828	4e-50	198
LincRNA1523	(tomato) lincRNA3139	90.19	1315	120	9	439	1750	1341	33	0	1705
LincRNA506	(tomato) lincRNA487	84.96	113	16	1	1376	1487	6931	6819	8e-25	113
LincRNA525	(tomato) lincRNA2051	90.34	497	40	6	1	496	1198	1687	0	645
LincRNA30	(tomato) lincRNA2074	81.19	319	32	18	2003	2300	6677	6988	1e-59	231
LincRNA30	(tomato) lincRNA487	91.89	111	3	4	4202	4307	5100	5209	3e-35	150
LincRNA30	(tomato) lincRNA487	81.03	116	9	7	1603	1712	5103	5211	4e-14	80.5
LincRNA30	(tomato) lincRNA232	81.98	222	26	9	2029	2242	5211	4996	5e-43	176
LincRNA30	(tomato) lincRNA232	81.38	188	23	6	4123	4305	4198	4018	5e-33	143
LincRNA1541	(tomato) lincRNA1369	91.06	492	35	7	663	1149	1482	995	0	656
LincRNA1541	(tomato) lincRNA1339	91.49	188	12	2	510	697	296	479	1e-67	255
LincRNA1544	(tomato) lincRNA2364	89.47	589	42	8	8655	9238	3171	3744	0	726
LincRNA1544	(tomato) lincRNA1391	80.58	417	37	21	1465	1844	552	143	1e-74	281
LincRNA1547	(tomato) lincRNA342	80.03	726	82	39	80	771	946	1642	4e-135	479
LincRNA562	(tomato) lincRNA1401	88.54	314	21	10	27	329	163	472	2e-101	366
LincRNA1550	(tomato) lincRNA1404	90.57	265	22	1	1	262	11	275	3e-96	348
LincRNA1550	(tomato) lincRNA1404	92.86	112	8	0	73	184	8	119	1e-40	163
LincRNA1551	(tomato) lincRNA2670	80.03	766	77	38	739	1484	1	710	3e-140	497
LincRNA1553	(tomato) lincRNA1374	86.07	481	46	6	1063	1542	1687	1227	7e-140	497
LincRNA651	(tomato) lincRNA3467	83.66	257	36	6	74	326	37	291	2e-62	237
LincRNA651	(tomato) lincRNA1609	83	253	33	7	87	334	706	953	2e-57	220
LincRNA688	(tomato) lincRNA1473	82.51	463	35	16	32	488	1	423	7e-101	364
LincRNA611	(tomato) lincRNA2968	82.62	397	63	5	408	802	6799	6407	4e-95	346
LincRNA619	(tomato) lincRNA181	80.12	669	107	19	2371	3031	179479	180129	6e-133	475
LincRNA619	(tomato) lincRNA2356	83.09	278	37	10	2751	3024	1	272	2e-63	244
LincRNA619	(tomato) lincRNA497	86.36	154	17	3	2880	3031	315	466	1e-39	165
LincRNA619	(tomato) lincRNA221	86.67	150	15	5	2884	3031	1	147	2e-38	161
LincRNA1582	(tomato) lincRNA2185	86.29	124	16	1	18	141	183	61	1e-31	134
LincRNA1587	(tomato) lincRNA3501	90.61	213	20	0	515	727	231	19	1e-75	283
LincRNA702	(tomato) lincRNA2179	84.11	535	71	9	802	1326	175	705	1e-142	505
LincRNA1618	(tomato) lincRNA3501	90.05	211	20	1	11599	11809	228	19	1e-71	272
LincRNA1619	(tomato) lincRNA1857	82.33	317	47	8	2570	2881	3551	3863	2e-70	267
LincRNA733	(tomato) lincRNA3596	87.87	338	28	8	169	503	90	417	8e-107	385
LincRNA733	(tomato) lincRNA1264	92.37	236	14	4	266	500	96	328	3e-91	333
LincRNA18	(tomato) lincRNA693	85.48	241	17	8	2204	2428	934	696	2e-60	235
LincRNA18	(tomato) lincRNA74	94.81	135	5	2	14716	14849	1279	1146	1e-52	209
LincRNA18	(tomato) lincRNA74	94.96	119	6	0	14721	14839	1049	931	5e-46	187
LincRNA18	(tomato) lincRNA1397	94.53	128	7	0	14718	14845	2729	2856	2e-49	198
LincRNA18	(tomato) lincRNA1004	93.85	130	8	0	14720	14849	567	438	9e-49	196
LincRNA18	(tomato) lincRNA1004	88.89	126	14	0	14720	14845	342	217	2e-36	156
LincRNA18	(tomato) lincRNA2019	92.86	126	9	0	14728	14853	237	112	7e-45	183
LincRNA18	(tomato) lincRNA2019	94.23	104	6	0	14746	14849	464	361	1e-37	159
LincRNA18	(tomato) lincRNA356	81.87	171	13	8	2277	2440	1984	1825	3e-28	128
LincRNA1638	(tomato) lincRNA1939	92.74	358	22	3	1	358	23	376	4e-146	514
LincRNA1643	(tomato) lincRNA423	80.27	441	74	5	6836	7266	37769	37332	3e-86	320
LincRNA1643	(tomato) lincRNA3045	81.97	366	48	15	4290	4645	358	715	2e-78	294
LincRNA1643	(tomato) lincRNA3047	91.02	167	15	0	5843	6009	1	167	6e-58	226
LincRNA1643	(tomato) lincRNA638	81.77	203	28	8	4500	4695	316	116	2e-38	161
LincRNA1643	(tomato) lincRNA1116	85.27	129	18	1	4325	4452	238	110	1e-29	132
LincRNA778	(tomato) lincRNA2498	81.47	491	62	19	3	476	284	762	3e-104	375
LincRNA778	(tomato) lincRNA984	83.5	303	34	11	186	481	772	1065	5e-72	268
LincRNA778	(tomato) lincRNA3467	83.95	162	18	6	186	344	348	504	7e-36	148
LincRNA783	(tomato) lincRNA1980	87.38	610	40	6	1065	1669	746	1323	0	665
LincRNA783	(tomato) lincRNA1980	86.05	294	24	10	327	616	213	493	8e-81	300
LincRNA872	(tomato) lincRNA2001	91.04	681	43	8	1	676	4960	4293	0	904
LincRNA875	(tomato) lincRNA2001	92.76	304	21	1	260	563	2242	2544	4e-123	438
LincRNA875	(tomato) lincRNA2001	90.83	229	8	4	3	225	2021	2242	1e-79	294
LincRNA876	(tomato) lincRNA2001	93.12	1104	54	14	1	1100	286	1371	0	1598
LincRNA876	(tomato) lincRNA2001	86.27	408	38	11	431	834	202	595	2e-119	427
LincRNA876	(tomato) lincRNA2001	85.4	322	30	9	1	313	791	1104	1e-86	318
LincRNA876	(tomato) lincRNA2001	80.24	420	54	20	880	1297	203	595	1e-77	289
LincRNA1680	(tomato) lincRNA1999	80.38	158	13	9	948	1103	680	539	7e-22	104
LincRNA1664	(tomato) lincRNA2087	84.39	538	54	14	202	737	16609	16100	1e-141	501
LincRNA1664	(tomato) lincRNA1266	81.08	259	40	7	490	743	303	49	2e-50	198
LincRNA902	(tomato) lincRNA104	86.02	279	32	6	1	277	133	406	2e-79	292
LincRNA44	(tomato) lincRNA3454	86.51	215	26	2	499	712	4	216	5e-60	233
LincRNA801	(tomato) lincRNA74	84.72	288	15	8	3	288	578	838	6e-70	261
LincRNA1655	(tomato) lincRNA2964	91.28	562	47	2	66	627	3777	4336	0	765
LincRNA1655	(tomato) lincRNA2964	91.58	297	25	0	678	974	4338	4634	2e-114	411
LincRNA808	(tomato) lincRNA2964	92.13	521	41	0	1	521	5332	5852	0	736
LincRNA808	(tomato) lincRNA2964	94.58	166	7	2	551	715	5848	6012	6e-68	255
LincRNA818	(tomato) lincRNA1362	81.61	386	38	23	129	512	483	837	4e-78	289
LincRNA818	(tomato) lincRNA83	83.49	315	35	12	120	431	501	801	9e-75	278
LincRNA818	(tomato) lincRNA2468	80.1	392	38	27	120	508	591	945	4e-68	255
LincRNA818	(tomato) lincRNA3232	81.23	293	31	16	123	412	111	382	8e-56	215
LincRNA818	(tomato) lincRNA1832	80.19	313	41	15	129	439	541	834	8e-56	215
LincRNA818	(tomato) lincRNA3227	81.99	261	29	15	127	385	157	401	5e-53	206
LincRNA818	(tomato) lincRNA925	81.01	258	28	12	127	383	393	630	6e-47	185
LincRNA818	(tomato) lincRNA2766	85.92	142	12	6	288	429	738	605	1e-34	145
LincRNA829	(tomato) lincRNA551	91.79	195	16	0	1	195	972	778	5e-73	272
LincRNA829	(tomato) lincRNA1628	89.64	193	20	0	2	194	21392	21200	3e-65	246
LincRNA829	(tomato) lincRNA2062	89.01	191	20	1	1	191	962	773	7e-62	235
LincRNA849	(tomato) lincRNA2175	96.5	400	12	2	64	463	1	398	0	660
LincRNA1673	(tomato) lincRNA2178	93.41	182	12	0	1	182	26	207	1e-72	270
LincRNA1673	(tomato) lincRNA72	89.74	156	5	7	231	386	100	244	3e-48	189
LincRNA859	(tomato) lincRNA2051	88.89	513	36	12	1042	1552	1	494	1e-174	612
LincRNA859	(tomato) lincRNA2201	94.82	251	10	1	285	532	13	263	3e-107	388
LincRNA864	(tomato) lincRNA2408	82.46	114	14	6	195	305	2967	3077	6e-20	95.3
LincRNA885	(tomato) lincRNA2247	96.32	517	14	5	626	1141	1426	1938	0	845
LincRNA885	(tomato) lincRNA2247	90.08	242	20	3	2	240	1097	1337	2e-84	311
LincRNA885	(tomato) lincRNA2247	94.3	158	7	2	468	625	1226	1381	3e-63	241
LincRNA885	(tomato) lincRNA2247	92.04	113	8	1	196	308	1226	1337	3e-38	158
LincRNA885	(tomato) lincRNA2247	92.04	113	8	1	264	376	1226	1337	3e-38	158
LincRNA885	(tomato) lincRNA2247	92.04	113	8	1	332	444	1226	1337	3e-38	158
LincRNA885	(tomato) lincRNA2247	92.04	113	8	1	400	512	1226	1337	3e-38	158
LincRNA27	(tomato) lincRNA2244	86.67	135	17	1	1561	1694	548	682	1e-34	148
LincRNA9	(tomato) lincRNA2364	83.33	336	45	8	1	331	327	656	3e-81	300
LincRNA1690	(tomato) lincRNA3621	91.03	234	19	2	1676	1908	2042	2274	3e-85	315
LincRNA1690	(tomato) lincRNA3621	85.39	178	15	8	6	181	61	229	5e-43	174
LincRNA933	(tomato) lincRNA2447	91.53	236	9	2	301	536	227	451	1e-85	315
LincRNA933	(tomato) lincRNA2447	83.2	381	25	17	542	887	492	868	4e-85	313
LincRNA951	(tomato) lincRNA488	85.71	154	10	3	1	143	125	277	2e-36	152
LincRNA952	(tomato) lincRNA3330	82.52	246	27	13	480	723	538	769	8e-52	202
LincRNA1712	(tomato) lincRNA3110	82.04	284	24	13	3731	3987	2864	2581	2e-55	217
LincRNA1713	(tomato) lincRNA2505	96.06	355	14	0	68	422	1	355	2e-165	579
LincRNA959	(tomato) lincRNA2517	92.02	213	13	4	48	257	1	212	1e-80	296
LincRNA982	(tomato) lincRNA2562	85.13	343	42	7	4	341	456	794	7e-94	342
LincRNA1717	(tomato) lincRNA395	88.59	263	25	4	2906	3167	4955	4697	7e-85	315
LincRNA1717	(tomato) lincRNA2474	88.33	257	26	4	2906	3161	1642	1389	4e-82	305
LincRNA1016	(tomato) lincRNA2597	92.16	536	32	5	1	531	2355	2885	0	749
LincRNA1732	(tomato) lincRNA2597	91.55	1372	82	18	1	1345	162	1526	0	1860
LincRNA1030	(tomato) lincRNA2591	85.42	679	62	18	73	740	72	724	0	671
LincRNA1030	(tomato) lincRNA2591	84.68	248	20	6	796	1043	495	724	3e-60	231
LincRNA1030	(tomato) lincRNA2591	91	100	8	1	1463	1562	133	231	8e-31	134
LincRNA1030	(tomato) lincRNA2591	90.38	104	7	3	1464	1564	488	591	8e-31	134
LincRNA1030	(tomato) lincRNA2591	86.73	113	12	3	1099	1210	495	605	2e-27	122
LincRNA1030	(tomato) lincRNA2590	84.03	144	17	6	443	582	773	914	8e-31	134
LincRNA1030	(tomato) lincRNA2590	81.14	175	24	8	717	885	743	914	3e-30	132
LincRNA1030	(tomato) lincRNA2590	81.14	175	24	8	1020	1188	743	914	3e-30	132
LincRNA1030	(tomato) lincRNA2590	88.99	109	9	3	1452	1558	807	914	3e-30	132
LincRNA1756	(tomato) lincRNA2580	89.43	227	13	9	1340	1561	669	889	1e-73	276
LincRNA1756	(tomato) lincRNA2580	90.24	164	10	5	1	162	37	196	1e-53	209
LincRNA1761	(tomato) lincRNA2577	92.62	149	8	3	221	369	91	236	7e-55	211
LincRNA1097	(tomato) lincRNA2371	86.88	160	18	3	1105	1262	93	251	9e-44	176
LincRNA1730	(tomato) lincRNA181	80.72	446	51	16	1642	2085	167702	167290	3e-85	315
LincRNA1730	(tomato) lincRNA181	85.31	143	17	4	1422	1563	167499	167360	5e-34	145
LincRNA1061	(tomato) lincRNA2772	92.33	287	7	7	15	288	31	315	5e-110	394
LincRNA47	(tomato) lincRNA2474	90.28	144	12	2	1591	1733	1594	1736	9e-47	187
LincRNA1767	(tomato) lincRNA2451	84.78	598	39	13	3691	4288	2259	1714	1e-156	553
LincRNA1767	(tomato) lincRNA2451	90.71	140	13	0	3550	3689	2027	1888	2e-46	187
LincRNA1104	(tomato) lincRNA2840	97.54	244	5	1	953	1195	1	244	4e-116	416
LincRNA1783	(tomato) lincRNA2862	91.84	196	12	4	385	577	259	453	2e-72	270
LincRNA1186	(Arabidopsis_PnRD) NONATHT003785	95.99	274	8	1	1	271	775	1048	2e-124	442
LincRNA1186	(tomato) lincRNA2978	99	200	2	0	72	271	1	200	2e-99	359
LincRNA1145	(tomato) lincRNA2958	86.55	669	66	13	848	1511	1213	1862	0	715
LincRNA1164	(tomato) lincRNA2996	87.5	360	29	7	1	355	122	470	3e-112	401
LincRNA1168	(tomato) lincRNA2901	88.98	771	65	9	2556	3322	1134	1888	0	935
LincRNA1168	(tomato) lincRNA2901	86.05	817	69	14	400	1203	350	1134	0	835
LincRNA1168	(tomato) lincRNA2901	84.82	514	47	12	3574	4084	3924	4409	3e-137	488
LincRNA1168	(tomato) lincRNA2901	90.99	322	19	4	1	321	29	341	2e-118	425
LincRNA1179	(tomato) lincRNA253	88.89	162	17	1	299	460	1318	1478	2e-50	198
LincRNA5	(tomato) lincRNA2159	81.29	481	70	13	528	995	1660	1187	1e-102	372
LincRNA1199	(tomato) lincRNA2886	84.16	101	10	1	417	511	1401	1501	3e-19	93.5
LincRNA1211	(tomato) lincRNA3118	85.34	266	23	8	1	266	143	392	1e-69	261
LincRNA1211	(tomato) lincRNA3118	94.58	166	6	2	413	575	472	637	2e-67	254
LincRNA3	(tomato) lincRNA181	88.44	147	15	2	1645	1790	215319	215464	6e-43	176
LincRNA1839	(tomato) lincRNA3187	93.71	143	5	3	327	467	691	551	8e-55	211
LincRNA1256	(tomato) lincRNA3168	95.83	192	4	4	37	225	1	191	5e-84	307
LincRNA1835	(tomato) lincRNA3317	84.21	114	16	2	1	112	900	1013	4e-24	110
LincRNA1320	(tomato) lincRNA3204	95.6	182	8	0	130	311	282	463	2e-79	292
LincRNA1320	(tomato) lincRNA3204	94.39	107	5	1	20	125	122	228	2e-40	163
LincRNA1247	(tomato) lincRNA579	80.17	837	154	11	3226	4059	1	828	2e-175	616
LincRNA1264	(Arabidopsis_PnRD) NONATHT003785	96.9	129	4	0	149	277	4	132	1e-56	217
LincRNA1271	(tomato) lincRNA1611	84.47	103	8	5	309	407	2200	2298	1e-19	95.3
LincRNA1280	(tomato) lincRNA3394	89.87	158	15	1	68	224	528	685	6e-52	202
LincRNA1286	(tomato) lincRNA419	93.91	115	5	2	3266	3379	2331	2444	8e-42	172
LincRNA36	(tomato) lincRNA3404	93.29	626	33	7	5477	6100	619	1	0	915
LincRNA1323	(tomato) lincRNA2597	81.67	120	10	6	433	540	829	948	9e-18	89.8
