# Supplementary material for: Genome-wide identification of potato long intergenic noncoding RNAs responsive to Pectobacterium carotovorum subspecies brasiliense infection
Source: BMC Genomics. 2016 Aug 11;17:614. doi: 10.1186/s12864-016-2967-9 (PMC4982125; doi:10.1186/s12864-016-2967-9)
Supplement: Additional file 7: Table S3. — Differentially expressed lincRNA transcripts. (XLSX 231 kb) [file 12864_2016_2967_MOESM7_ESM.xlsx]

## Sheet: 0hpi
LincRNA_ID	baseMean	log2FoldChange	lfcSE	stat	pvalue	padj
LncRNA448	307.494	-5.0145	0.361391	-13.8755	8.91095e-44	9.89115e-41
LncRNA768	146.357	3.78477	0.286901	13.1919	9.76859e-40	5.42157e-37
LncRNA1174	432.231	2.41923	0.191091	12.6601	9.83747e-37	3.63986e-34
LncRNA1441	260.71	-4.73523	0.393063	-12.047	2.01113e-33	5.5809e-31
LncRNA379	107.458	-4.16221	0.351257	-11.8495	2.16568e-32	4.80781e-30
LncRNA1251	78.9905	4.33526	0.374848	11.5654	6.17122e-31	1.14168e-28
LncRNA940	292.579	1.50352	0.131412	11.4413	2.60036e-30	4.12342e-28
LncRNA136	227.892	-2.16719	0.190419	-11.3812	5.18993e-30	7.20103e-28
LncRNA1632	76.6573	-4.12463	0.365671	-11.2796	1.65414e-29	2.04011e-27
LncRNA632	63.2491	-5.01531	0.447355	-11.211	3.60045e-29	3.99649e-27
LncRNA315	165.011	3.0804	0.307866	10.0057	1.4393e-23	1.45238e-21
LncRNA1318	55.3818	-5.22216	0.523297	-9.97933	1.87729e-23	1.73649e-21
LncRNA178	241.923	-3.37619	0.343349	-9.8331	8.10862e-23	6.42898e-21
LncRNA1847	149.485	-2.85033	0.289868	-9.83318	8.10164e-23	6.42898e-21
LncRNA1653	246.182	1.93341	0.197741	9.7775	1.40646e-22	1.04078e-20
LncRNA332	447.949	3.02121	0.309427	9.7639	1.60852e-22	1.11591e-20
LncRNA572	112.306	-2.06161	0.212535	-9.70012	3.01146e-22	1.96631e-20
LncRNA1745	1043.93	4.76799	0.492354	9.68407	3.52385e-22	2.17304e-20
LncRNA1151	447.3	-2.19381	0.230785	-9.50586	1.98408e-21	1.10728e-19
LncRNA46	251.08	3.28469	0.345565	9.50528	1.99509e-21	1.10728e-19
LncRNA1839	20757.4	2.07298	0.228201	9.08401	1.04643e-19	5.27971e-18
LncRNA930	68.877	-2.88252	0.317273	-9.08529	1.03419e-19	5.27971e-18
LncRNA1335	53.3638	-2.94	0.323952	-9.07544	1.13217e-19	5.46393e-18
LncRNA1361	37.648	-3.34307	0.39524	-8.45833	2.71228e-17	1.25443e-15
LncRNA790	72.1752	-2.06845	0.246257	-8.39954	4.48212e-17	1.99006e-15
LncRNA1346	502.97	-1.41281	0.168822	-8.3686	5.83082e-17	2.48931e-15
LncRNA1118	69.4886	-2.17647	0.260657	-8.34995	6.82929e-17	2.8076e-15
LncRNA41	276.245	2.70532	0.330699	8.18063	2.82375e-16	1.11941e-14
LncRNA1273	72.8144	3.47456	0.43729	7.94566	1.93157e-15	7.39325e-14
LncRNA61	42.6948	-3.55713	0.449546	-7.91272	2.51833e-15	9.31783e-14
LncRNA758	45.6307	-2.75953	0.353815	-7.79936	6.2222e-15	2.22795e-13
LncRNA1149	95.4449	1.54539	0.198898	7.76976	7.86329e-15	2.72758e-13
LncRNA573	40.6412	-3.15162	0.407021	-7.74313	9.69974e-15	3.26264e-13
LncRNA1108	32.7233	-2.96105	0.385302	-7.68501	1.52988e-14	4.9946e-13
LncRNA1443	82.7498	2.24405	0.2939	7.63542	2.25087e-14	7.13846e-13
LncRNA625	129.091	-1.36081	0.187021	-7.27626	3.43208e-13	1.02962e-11
LncRNA738	234.848	1.1974	0.166983	7.17083	7.45423e-13	2.12881e-11
LncRNA910	79.4665	-2.28273	0.318355	-7.17037	7.47959e-13	2.12881e-11
LncRNA215	67.5234	-1.91426	0.26766	-7.15182	8.56336e-13	2.37633e-11
LncRNA872	38.2364	2.3722	0.333528	7.11245	1.14003e-12	3.08642e-11
LncRNA594	41.7759	4.88423	0.692419	7.05386	1.74019e-12	4.59907e-11
LncRNA1567	38.4093	4.98722	0.715326	6.97196	3.12564e-12	8.06852e-11
LncRNA279	179.123	-2.03144	0.292255	-6.95093	3.62885e-12	9.1546e-11
LncRNA285	311.296	-1.70509	0.245786	-6.93731	3.99639e-12	9.76865e-11
LncRNA385	118.609	-1.28907	0.185865	-6.93549	4.04827e-12	9.76865e-11
LncRNA1192	147.462	-1.85219	0.26886	-6.88906	5.61621e-12	1.32638e-10
LncRNA76	22.8261	-3.40775	0.498215	-6.83991	7.92404e-12	1.83243e-10
LncRNA610	26.2803	-2.70801	0.407481	-6.64573	3.01724e-11	6.71858e-10
LncRNA854	97.1074	-1.29857	0.195413	-6.64528	3.02639e-11	6.71858e-10
LncRNA1102	89.0061	2.50821	0.380872	6.58544	4.53539e-11	9.74593e-10
LncRNA1589	314.285	1.58881	0.241297	6.58445	4.56566e-11	9.74593e-10
LncRNA1842	146.921	1.54416	0.235159	6.56644	5.15336e-11	1.07929e-09
LncRNA1776	23.2721	-3.09943	0.474073	-6.53788	6.23969e-11	1.2826e-09
LncRNA137	35.0001	-3.76482	0.581414	-6.47529	9.46297e-11	1.9098e-09
LncRNA1199	29.9293	-2.3232	0.359892	-6.45527	1.08025e-10	2.1412e-09
LncRNA1141	86.6888	2.27774	0.353062	6.45139	1.10829e-10	2.15825e-09
LncRNA9	90.7949	-1.62725	0.252831	-6.43613	1.22555e-10	2.34545e-09
LncRNA34	144.439	-1.11196	0.172951	-6.42935	1.28154e-10	2.41103e-09
LncRNA961	340.866	1.78195	0.277798	6.41457	1.41225e-10	2.61267e-09
LncRNA1365	17.0844	-4.18043	0.659675	-6.33711	2.34111e-10	4.19133e-09
LncRNA36	101.629	1.71758	0.271519	6.32583	2.51873e-10	4.43775e-09
LncRNA1485	17.8832	-3.74615	0.596493	-6.28029	3.37943e-10	5.8612e-09
LncRNA241	161.039	2.09033	0.334363	6.25169	4.06046e-10	6.93402e-09
LncRNA1305	27.5426	2.45437	0.394864	6.21573	5.10878e-10	8.59204e-09
LncRNA13	92.4651	-2.69849	0.439499	-6.13991	8.25698e-10	1.36795e-08
LncRNA974	9022.4	3.27164	0.533436	6.13315	8.61535e-10	1.40633e-08
LncRNA1304	39.3404	-2.26611	0.370861	-6.1104	9.93844e-10	1.59879e-08
LncRNA1726	226.643	-1.30785	0.219729	-5.95211	2.64711e-09	4.19756e-08
LncRNA1415	117.129	1.65264	0.278105	5.94252	2.80666e-09	4.38788e-08
LncRNA658	240.845	3.23535	0.547272	5.91177	3.38449e-09	5.21775e-08
LncRNA1587	145.869	-1.77646	0.301086	-5.90016	3.63147e-09	5.52182e-08
LncRNA352	11.0472	-4.35449	0.738377	-5.89738	3.69315e-09	5.53972e-08
LncRNA1472	146.957	0.998951	0.169578	5.8908	3.84329e-09	5.68807e-08
LncRNA1513	23.5697	-5.24575	0.890867	-5.88836	3.90042e-09	5.69667e-08
LncRNA1402	46.9017	-1.65468	0.282049	-5.86663	4.44741e-09	6.4112e-08
LncRNA873	11.4922	4.15725	0.723007	5.74994	8.92755e-09	1.25438e-07
LncRNA1187	65.5504	1.44561	0.252197	5.73205	9.92238e-09	1.37673e-07
LncRNA503	70.5902	1.59615	0.278687	5.7274	1.01979e-08	1.3975e-07
LncRNA1510	258.523	0.995802	0.175154	5.68529	1.30593e-08	1.76779e-07
LncRNA1651	133.439	-1.64478	0.289927	-5.67307	1.40265e-08	1.87583e-07
LncRNA1419	339.072	-0.914231	0.162473	-5.62697	1.83401e-08	2.42351e-07
LncRNA1808	554.906	-1.77918	0.32315	-5.50575	3.6759e-08	4.74447e-07
LncRNA850	20.324	-2.77978	0.50473	-5.50746	3.64052e-08	4.74447e-07
LncRNA1012	58.0884	-1.45501	0.265693	-5.47629	4.34335e-08	5.54151e-07
LncRNA1112	16.1362	3.44657	0.631318	5.45933	4.77924e-08	6.02836e-07
LncRNA1326	43.0184	1.53005	0.281067	5.44372	5.21791e-08	6.50773e-07
LncRNA1493	17.5205	3.71937	0.687792	5.4077	6.38394e-08	7.87352e-07
LncRNA422	20.2147	-3.59098	0.667734	-5.37787	7.5374e-08	9.19397e-07
LncRNA1727	42.54	-1.82089	0.338885	-5.37319	7.73572e-08	9.30748e-07
LncRNA404	10.7458	3.188	0.593476	5.37174	7.79815e-08	9.30748e-07
LncRNA1047	115.285	1.76977	0.329887	5.36478	8.10466e-08	9.37101e-07
LncRNA485	46.135	1.39855	0.260594	5.36676	8.01626e-08	9.37101e-07
LncRNA540	91.5933	-1.55875	0.290528	-5.36521	8.08565e-08	9.37101e-07
LncRNA348	34.3917	-1.93897	0.363608	-5.33258	9.68291e-08	1.10804e-06
LncRNA330	31.4578	-7.77233	1.46862	-5.29225	1.2082e-07	1.36847e-06
LncRNA1641	275.354	-1.09309	0.207591	-5.26559	1.39743e-07	1.56682e-06
LncRNA1648	136.296	1.61039	0.306161	5.25994	1.44099e-07	1.5995e-06
LncRNA779	70.6046	-1.53704	0.2933	-5.24051	1.60132e-07	1.75986e-06
LncRNA68	34.127	2.66709	0.510367	5.22583	1.73378e-07	1.88676e-06
LncRNA687	41.0702	-1.31722	0.253109	-5.20414	1.94894e-07	2.10032e-06
LncRNA403	26.799	2.05002	0.394594	5.19526	2.04429e-07	2.18188e-06
LncRNA27	179.537	0.999286	0.192648	5.18711	2.13582e-07	2.25787e-06
LncRNA31	42.0382	-2.62287	0.509505	-5.14789	2.63439e-07	2.73287e-06
LncRNA593	20.3282	2.14153	0.415979	5.14818	2.63032e-07	2.73287e-06
LncRNA1584	25.25	-2.21602	0.431613	-5.13428	2.83233e-07	2.91101e-06
LncRNA374	17.0239	2.14536	0.423713	5.06324	4.12196e-07	4.1976e-06
LncRNA923	470.494	0.936565	0.185833	5.03982	4.65965e-07	4.70202e-06
LncRNA739	49.4256	-1.89326	0.380798	-4.97181	6.63297e-07	6.63297e-06
LncRNA188	27.4905	-1.91441	0.386501	-4.95318	7.30112e-07	7.23594e-06
LncRNA305	392.834	-0.911261	0.185823	-4.90391	9.39468e-07	9.2284e-06
LncRNA87	147.647	1.64638	0.336264	4.89608	9.77684e-07	9.51956e-06
LncRNA79	14.5361	-2.97942	0.610631	-4.87925	1.06489e-06	1.02785e-05
LncRNA324	38.7088	-2.62599	0.540206	-4.86109	1.1674e-06	1.11708e-05
LncRNA51	24.9273	1.7215	0.354521	4.85585	1.19869e-06	1.13722e-05
LncRNA756	186.63	1.18262	0.243662	4.85354	1.21274e-06	1.1408e-05
LncRNA1168	186.297	0.881521	0.182624	4.82698	1.38616e-06	1.2822e-05
LncRNA1355	47.4676	-1.59181	0.32968	-4.82836	1.37661e-06	1.2822e-05
LncRNA433	52.2132	-1.7345	0.361055	-4.80397	1.55551e-06	1.42696e-05
LncRNA770	46.9142	-1.68173	0.351305	-4.78709	1.69217e-06	1.52912e-05
LncRNA992	11.4721	-3.26916	0.682949	-4.78682	1.69443e-06	1.52912e-05
LncRNA1768	52.6952	-1.42326	0.298307	-4.77113	1.83192e-06	1.63986e-05
LncRNA724	35.8263	-1.76469	0.370029	-4.76905	1.85097e-06	1.64366e-05
LncRNA1345	27.221	1.94858	0.409085	4.76327	1.90485e-06	1.67808e-05
LncRNA1390	33.237	2.25929	0.474694	4.75946	1.94114e-06	1.69659e-05
LncRNA337	61.0209	-1.95382	0.410826	-4.75582	1.97642e-06	1.71393e-05
LncRNA1177	32.9938	1.79354	0.377606	4.74975	2.03668e-06	1.75249e-05
LncRNA239	28.961	1.6442	0.347337	4.73372	2.20438e-06	1.8822e-05
LncRNA1016	72.2689	-1.27139	0.271368	-4.68511	2.79805e-06	2.37087e-05
LncRNA1464	57.967	1.50877	0.324737	4.64613	3.38226e-06	2.80432e-05
LncRNA1502	10.4535	-6.15274	1.32433	-4.64594	3.38539e-06	2.80432e-05
LncRNA982	35.5343	-1.50306	0.323337	-4.64859	3.34207e-06	2.80432e-05
LncRNA536	43.9084	1.75902	0.378968	4.6416	3.45719e-06	2.84257e-05
LncRNA776	49.2981	1.73453	0.374253	4.63466	3.57525e-06	2.91804e-05
LncRNA651	23.1756	-1.64898	0.356299	-4.62808	3.69068e-06	2.99025e-05
LncRNA366	60.0927	1.59605	0.345742	4.61631	3.90626e-06	3.14199e-05
LncRNA1516	104.092	1.23852	0.270206	4.58363	4.56964e-06	3.62308e-05
LncRNA90	133.993	-1.06502	0.232345	-4.58379	4.56614e-06	3.62308e-05
LncRNA1285	35.4049	1.72604	0.377498	4.5723	4.8239e-06	3.79754e-05
LncRNA1331	64.7774	-1.88256	0.41208	-4.56842	4.91413e-06	3.84133e-05
LncRNA1456	38.9431	2.82615	0.618975	4.56586	4.97448e-06	3.86131e-05
LncRNA1053	18.2608	-2.261	0.4969	-4.55022	5.35901e-06	4.07432e-05
LncRNA1154	63.6716	2.47696	0.544349	4.55031	5.35658e-06	4.07432e-05
LncRNA392	20.323	1.9285	0.42357	4.55297	5.28933e-06	4.07432e-05
LncRNA153	15.3031	-2.22394	0.491573	-4.52412	6.06469e-06	4.57946e-05
LncRNA1671	24.4224	-1.85405	0.411436	-4.50629	6.59698e-06	4.91453e-05
LncRNA397	107.033	1.78418	0.395883	4.50683	6.58028e-06	4.91453e-05
LncRNA1135	146.507	1.28658	0.285975	4.49892	6.83001e-06	5.02074e-05
LncRNA1152	21.3921	1.84599	0.410221	4.49999	6.79565e-06	5.02074e-05
LncRNA869	20.4382	-1.88846	0.420449	-4.49154	7.07099e-06	5.16368e-05
LncRNA602	15.1289	-6.75098	1.50975	-4.47159	7.76402e-06	5.63272e-05
LncRNA1110	71.813	-11.7258	2.65138	-4.42253	9.75525e-06	7.03138e-05
LncRNA1027	27.8928	-1.51644	0.343904	-4.40948	1.0362e-05	7.40713e-05
LncRNA303	9.12457	3.65321	0.82868	4.40848	1.041e-05	7.40713e-05
LncRNA94	14.6289	2.21587	0.502932	4.40589	1.0535e-05	7.4483e-05
LncRNA1818	9.5857	-3.18251	0.723376	-4.39953	1.08486e-05	7.62146e-05
LncRNA995	138.283	1.0518	0.239516	4.39136	1.12644e-05	7.86383e-05
LncRNA1578	270.614	-4.31256	0.984182	-4.38187	1.17666e-05	8.16309e-05
LncRNA1241	63.0767	-1.20978	0.276385	-4.37716	1.20235e-05	8.28949e-05
LncRNA1740	23.1236	1.81573	0.41587	4.3661	1.26487e-05	8.6667e-05
LncRNA1019	55.4649	-1.91899	0.441837	-4.3432	1.40423e-05	9.56258e-05
LncRNA766	116.958	-1.14178	0.265413	-4.30191	1.69332e-05	0.000114609
LncRNA697	10.56	-2.09181	0.491683	-4.25439	2.09624e-05	0.00014102
LncRNA82	81.0499	1.25071	0.295375	4.23429	2.29272e-05	0.000153309
LncRNA839	38.3473	-1.76596	0.418394	-4.2208	2.43439e-05	0.000161807
LncRNA1606	39.6105	-1.5165	0.359667	-4.21639	2.48242e-05	0.000164017
LncRNA1619	222.997	1.12428	0.266883	4.21263	2.5241e-05	0.000164809
LncRNA814	20.3785	1.8401	0.436747	4.21321	2.51771e-05	0.000164809
LncRNA226	48.9897	-1.16597	0.276948	-4.21008	2.55282e-05	0.000165709
LncRNA557	15.3094	-1.95805	0.466263	-4.19945	2.67563e-05	0.000172671
LncRNA171	16.093	1.85437	0.44632	4.15481	3.2556e-05	0.000208885
LncRNA828	71.6805	1.06845	0.257391	4.15107	3.3092e-05	0.000211104
LncRNA1100	24.7275	-2.05668	0.496058	-4.14605	3.38267e-05	0.000214558
LncRNA192	18.6377	1.71437	0.414381	4.13717	3.51613e-05	0.000221756
LncRNA1712	141.037	2.63921	0.638138	4.13579	3.53732e-05	0.000221832
LncRNA1026	123.878	-1.39904	0.338456	-4.1336	3.57118e-05	0.000222697
LncRNA173	14.2165	-2.56839	0.623608	-4.11859	3.81194e-05	0.000236383
LncRNA1191	26.3454	2.97863	0.727479	4.09446	4.23149e-05	0.000258074
LncRNA1534	118.764	1.51307	0.369507	4.09482	4.22493e-05	0.000258074
LncRNA201	20.9299	2.31654	0.565553	4.09606	4.20248e-05	0.000258074
LncRNA803	15.2139	2.12184	0.522424	4.06153	4.87528e-05	0.000295714
LncRNA159	39.215	-1.56516	0.388677	-4.02691	5.65157e-05	0.000340937
LncRNA1074	20.6927	-1.87118	0.467415	-4.00325	6.24781e-05	0.000373703
LncRNA322	22.7612	2.5249	0.630797	4.00271	6.26205e-05	0.000373703
LncRNA1147	131.25	-0.926383	0.231893	-3.99488	6.47274e-05	0.00038421
LncRNA1205	9.98409	-2.38487	0.599289	-3.9795	6.90606e-05	0.000407752
LncRNA1050	62.5756	1.08316	0.272328	3.97742	6.96669e-05	0.000409155
LncRNA1638	65.0457	2.82888	0.713924	3.96243	7.41908e-05	0.000431981
LncRNA621	17.9662	-1.71714	0.433406	-3.96198	7.43318e-05	0.000431981
LncRNA1387	27.6563	-1.60543	0.405828	-3.95593	7.62361e-05	0.00044074
LncRNA1583	23.2072	2.07939	0.526095	3.9525	7.73375e-05	0.000444791
LncRNA381	45.3097	-1.14723	0.290377	-3.95084	7.78776e-05	0.000445589
LncRNA386	59.7702	-1.1227	0.285212	-3.93639	8.27177e-05	0.000470854
LncRNA1380	8.17716	-3.19528	0.816133	-3.91515	9.03477e-05	0.000511663
LncRNA1008	26.8909	1.89234	0.484876	3.90274	9.51111e-05	0.000535905
LncRNA835	95.6039	0.952411	0.24437	3.89741	9.7226e-05	0.000545055
LncRNA143	92.8562	1.13098	0.290299	3.8959	9.78355e-05	0.000545715
LncRNA1462	53.7853	-0.892629	0.230355	-3.87502	0.000106616	0.000591718
LncRNA1286	350.212	0.721429	0.186235	3.87375	0.000107173	0.000591851
LncRNA585	61055	-0.693442	0.179312	-3.86724	0.000110073	0.000604856
LncRNA993	9.67599	2.37175	0.614591	3.85907	0.000113821	0.000622373
LncRNA466	65.5027	2.70503	0.701529	3.85591	0.0001153	0.000627369
LncRNA981	339.227	1.74553	0.455028	3.83609	0.00012501	0.000676883
LncRNA1666	322.496	-0.601155	0.158555	-3.79145	0.000149771	0.000807019
LncRNA686	79.5572	-1.10716	0.29241	-3.78634	0.000152881	0.000817988
LncRNA757	27.28	1.46017	0.385706	3.78569	0.000153281	0.000817988
LncRNA1422	145.576	-0.754488	0.199467	-3.78251	0.000155253	0.000821484
LncRNA158	23.6761	-1.57752	0.417085	-3.78225	0.000155416	0.000821484
LncRNA678	275.485	-1.46217	0.388091	-3.76759	0.000164831	0.000867119
LncRNA1613	12.478	1.8281	0.491377	3.72037	0.000198935	0.00104159
LncRNA163	44.7623	-1.45901	0.392976	-3.71273	0.000205039	0.00106851
LncRNA532	6.24512	-2.76189	0.744921	-3.70763	0.000209208	0.00108514
LncRNA749	69.9288	2.3702	0.639965	3.70364	0.000212525	0.00109722
LncRNA432	25.5145	1.27757	0.345601	3.69667	0.000218447	0.00112257
LncRNA1805	49.1222	-1.31167	0.355747	-3.68709	0.000226835	0.00116031
LncRNA193	349.34	-1.54375	0.418911	-3.68516	0.000228556	0.00116375
LncRNA1781	48.3035	-0.869315	0.237595	-3.65881	0.000253385	0.00128428
LncRNA1829	20.6342	-1.51517	0.415382	-3.64764	0.000264657	0.00133531
LncRNA809	55.0849	1.2222	0.335419	3.64381	0.000268637	0.00134926
LncRNA907	14.9683	-9.65666	2.6528	-3.64017	0.000272454	0.00136227
LncRNA1623	30.4721	-2.11753	0.582625	-3.63447	0.000278554	0.00138652
LncRNA1309	97.1681	-0.971594	0.267744	-3.62881	0.000284726	0.00141092
LncRNA1577	79.5922	0.747831	0.206917	3.61416	0.000301326	0.00148654
LncRNA96	28.646	1.24139	0.343736	3.61147	0.00030447	0.00149541
LncRNA1677	5.32857	-3.71406	1.03408	-3.59166	0.000328574	0.00160668
LncRNA834	93.5342	0.935231	0.260476	3.59047	0.000330079	0.00160696
LncRNA957	17.1176	1.72531	0.48365	3.56728	0.000360701	0.00174838
LncRNA1484	13.3022	2.45767	0.69033	3.56013	0.000370669	0.00178363
LncRNA531	19.7354	1.67551	0.47068	3.55976	0.000371188	0.00178363
LncRNA486	37.1353	1.12199	0.315616	3.55491	0.000378105	0.00180904
LncRNA1015	118.125	-0.784797	0.221262	-3.54692	0.00038977	0.00185684
LncRNA127	27.03	1.49201	0.422175	3.53411	0.000409146	0.00194082
LncRNA353	44.0413	0.988235	0.279826	3.53161	0.000413039	0.00195095
LncRNA209	5.97185	-3.13597	0.889685	-3.52481	0.000423791	0.00199326
LncRNA1214	10.9634	9.31306	2.66295	3.49727	0.000470047	0.00220148
LncRNA1755	356.795	0.754784	0.215956	3.49508	0.000473912	0.00221026
LncRNA1360	112.963	-0.769937	0.220532	-3.49126	0.000480744	0.00223274
LncRNA1840	16337.6	0.800933	0.230681	3.47203	0.000516537	0.00238899
LncRNA1170	26.5288	4.52837	1.30552	3.46862	0.00052313	0.00240943
LncRNA1000	27.6467	1.38137	0.400003	3.45339	0.000553589	0.00253817
LncRNA1519	8.76949	9.19963	2.66557	3.45128	0.000557941	0.00253817
LncRNA1763	38.7299	2.0792	0.602412	3.45145	0.000557574	0.00253817
LncRNA338	327.592	1.05713	0.30719	3.4413	0.000578924	0.00261222
LncRNA851	93.3509	-0.861652	0.250372	-3.44149	0.000578523	0.00261222
LncRNA134	242.305	-1.09817	0.319793	-3.43401	0.000594721	0.00267263
LncRNA410	11.0249	-1.93975	0.565628	-3.42937	0.000604975	0.00270775
LncRNA141	45.6789	1.14316	0.333941	3.42324	0.000618787	0.00275404
LncRNA373	8.60533	-2.15803	0.630606	-3.42215	0.000621276	0.00275404
LncRNA629	61.9069	1.05122	0.307238	3.4215	0.00062276	0.00275404
LncRNA1642	126.906	0.982606	0.28755	3.41716	0.000632772	0.00278721
LncRNA318	29.6729	1.93358	0.566344	3.41415	0.000639811	0.00280708
LncRNA1600	10.0854	-1.81898	0.53295	-3.41303	0.000642439	0.00280751
LncRNA245	8.70437	-2.50377	0.734368	-3.40942	0.000651011	0.00283381
LncRNA1066	284.38	0.632538	0.185858	3.40333	0.000665691	0.00288639
LncRNA760	29.3918	-1.55734	0.458103	-3.39954	0.000674997	0.00291536
LncRNA258	13.4086	1.84902	0.544732	3.39436	0.000687896	0.00295955
LncRNA1501	15.9788	2.07755	0.612496	3.39193	0.00069401	0.00296289
LncRNA815	52.1633	1.28202	0.377897	3.3925	0.000692586	0.00296289
LncRNA489	17.6075	-1.3955	0.412444	-3.38348	0.000715724	0.00304389
LncRNA1756	203.318	0.881774	0.263073	3.35182	0.000802827	0.00338836
LncRNA48	72.9483	-1.03612	0.309034	-3.35278	0.000800045	0.00338836
LncRNA30	359.316	0.842757	0.253048	3.33042	0.000867146	0.00364595
LncRNA26	19.079	1.40546	0.422161	3.32921	0.000870942	0.0036481
LncRNA899	63.412	-0.859679	0.259244	-3.3161	0.000912831	0.00380918
LncRNA1194	98.843	0.903901	0.272955	3.31154	0.00092783	0.00385727
LncRNA1077	398.864	-0.652138	0.197609	-3.30014	0.000966363	0.00400247
LncRNA263	12.3731	-1.83765	0.55902	-3.28726	0.00101167	0.00417454
LncRNA1220	20.1868	1.41608	0.433107	3.26958	0.00107708	0.004428
LncRNA597	11.0455	-1.77005	0.541984	-3.26588	0.00109125	0.0044697
LncRNA682	47.3268	1.08765	0.333146	3.26479	0.00109544	0.00447035
LncRNA721	36.0141	1.21777	0.37358	3.25973	0.00111518	0.00453425
LncRNA983	14.547	-1.81228	0.557695	-3.24959	0.00115571	0.00468188
LncRNA1395	77.4762	-0.857371	0.264632	-3.23986	0.0011959	0.00482707
LncRNA1109	140.667	1.41136	0.437254	3.22778	0.00124755	0.00501734
LncRNA205	24.7275	1.37754	0.427814	3.21996	0.00128209	0.00511612
LncRNA800	85.88	-1.42691	0.443406	-3.21807	0.00129055	0.00511612
LncRNA84	32.8706	-1.19113	0.370029	-3.21901	0.00128635	0.00511612
LncRNA1492	473.559	0.772534	0.240508	3.21209	0.00131772	0.00520525
LncRNA1690	230.86	-0.780539	0.243333	-3.2077	0.001338	0.005248
LncRNA295	13.1315	-1.64169	0.511778	-3.20781	0.00133748	0.005248
LncRNA438	12.5541	-1.56573	0.488282	-3.20661	0.00134309	0.0052494
LncRNA1433	15.8113	-1.40128	0.439343	-3.18949	0.00142525	0.00555097
LncRNA1366	21.0842	1.12342	0.353732	3.17591	0.00149368	0.0057956
LncRNA289	48.4917	-1.6069	0.506114	-3.17497	0.0014985	0.0057956
LncRNA753	25.9186	1.19124	0.375384	3.17338	0.00150674	0.00580724
LncRNA1092	31.5678	1.3171	0.415385	3.1708	0.00152018	0.00582555
LncRNA1411	16.4188	-2.63051	0.829693	-3.17046	0.00152199	0.00582555
LncRNA801	28.6545	-1.08779	0.343249	-3.16909	0.00152918	0.00583295
LncRNA1480	22.4118	1.22178	0.386577	3.1605	0.00157496	0.00598701
LncRNA462	40.0898	-1.17132	0.372059	-3.1482	0.00164278	0.00622352
LncRNA1396	49.1742	-1.36198	0.43533	-3.12862	0.00175628	0.00663087
LncRNA99	60.5954	0.873446	0.279553	3.12444	0.00178144	0.00670305
LncRNA420	13.777	-1.7685	0.567009	-3.119	0.00181463	0.00680487
LncRNA1522	548.476	-0.810483	0.261022	-3.10504	0.00190251	0.0071104
LncRNA1573	47.6333	0.939831	0.302956	3.1022	0.00192085	0.00715484
LncRNA1636	56.1683	-1.27505	0.41117	-3.10103	0.0019285	0.0071593
LncRNA1511	41.9697	1.18011	0.382023	3.08911	0.00200754	0.00742789
LncRNA690	36.1214	-1.00632	0.326582	-3.08138	0.0020604	0.00759817
LncRNA107	28.7098	-1.08689	0.352944	-3.07951	0.00207341	0.00762081
LncRNA848	8.04336	-1.89283	0.615788	-3.07384	0.00211325	0.00774159
LncRNA525	62.8185	-1.34303	0.437319	-3.07105	0.00213309	0.00778858
LncRNA696	15.2324	-1.5069	0.491379	-3.06668	0.0021645	0.00787737
LncRNA559	43.9078	-1.05547	0.347373	-3.03843	0.00237814	0.0086266
LncRNA838	48.2578	-1.2997	0.428392	-3.03391	0.00241409	0.00872845
LncRNA1117	65.5279	-0.697549	0.230957	-3.02025	0.00252566	0.00907278
LncRNA425	33.6734	-0.968321	0.320535	-3.02095	0.00251981	0.00907278
LncRNA660	14.426	-1.46231	0.487965	-2.99674	0.00272884	0.00974554
LncRNA74	44.3347	0.814008	0.271648	2.99655	0.00273051	0.00974554
LncRNA1447	9.19492	-1.93748	0.647155	-2.99384	0.00275489	0.00980107
LncRNA1407	22.0184	2.34192	0.783188	2.99024	0.00278757	0.00988563
LncRNA1351	298.984	-0.764587	0.257019	-2.97483	0.0029315	0.0102974
LncRNA5	81.6544	-1.3817	0.464423	-2.9751	0.00292894	0.0102974
LncRNA893	32.1662	1.13551	0.381629	2.97542	0.00292585	0.0102974
LncRNA562	24.5836	0.909832	0.306341	2.96999	0.00297805	0.0104279
LncRNA1354	115.371	-0.86622	0.292759	-2.95881	0.00308827	0.0107542
LncRNA810	4.02901	-7.96091	2.69079	-2.95858	0.00309061	0.0107542
LncRNA792	49.3468	0.990224	0.33486	2.95713	0.00310517	0.0107711
LncRNA1515	1163.77	1.01057	0.342664	2.94914	0.00318655	0.0110189
LncRNA1523	51.4746	0.939893	0.319481	2.94194	0.00326163	0.0112435
LncRNA1373	89.692	0.820004	0.278886	2.94028	0.00327912	0.0112688
LncRNA254	67.8076	2.17705	0.742508	2.93202	0.00336763	0.0115372
LncRNA244	103.228	-1.33387	0.455706	-2.92704	0.00342201	0.0116875
LncRNA1372	14.9505	-1.32236	0.453055	-2.91876	0.00351429	0.0119658
LncRNA24	17.1914	1.18324	0.408861	2.894	0.00380372	0.0129117
LncRNA1094	15.1401	-1.53257	0.532046	-2.88051	0.0039703	0.0134361
LncRNA1393	756.309	-1.0063	0.349482	-2.87942	0.00398412	0.0134419
LncRNA574	15.3259	-1.27274	0.44352	-2.86963	0.00410956	0.0138231
LncRNA341	15.5149	-1.43302	0.504316	-2.84151	0.00449	0.0150571
LncRNA943	62.1466	-0.700393	0.248386	-2.81978	0.00480568	0.0160672
LncRNA1597	19.6164	1.48539	0.527317	2.81688	0.00484929	0.0161643
LncRNA1276	20.9578	1.08001	0.384375	2.80978	0.00495758	0.0164758
LncRNA277	16.0989	-1.42986	0.509529	-2.80623	0.00501247	0.0166085
LncRNA1185	12.0682	1.42145	0.507938	2.79846	0.00513464	0.0169523
LncRNA673	34.2905	0.852469	0.304703	2.7977	0.00514678	0.0169523
LncRNA75	86.5291	0.655025	0.23459	2.79222	0.00523484	0.0171913
LncRNA203	52.0625	-0.762106	0.274272	-2.77865	0.00545847	0.0178729
LncRNA608	29.6174	5.23266	1.88767	2.77203	0.00557086	0.0181339
LncRNA829	8.35477	-2.12657	0.766965	-2.7727	0.00555925	0.0181339
LncRNA1737	8.62272	-1.72771	0.623762	-2.76982	0.00560867	0.0181806
LncRNA42	29.9834	1.3026	0.470375	2.76928	0.00561796	0.0181806
LncRNA122	26.9006	-1.20676	0.438083	-2.75465	0.00587558	0.018959
LncRNA180	9.318	-2.03749	0.740469	-2.75162	0.00593013	0.0190796
LncRNA98	33.1645	0.810621	0.294916	2.74865	0.00598405	0.0191974
LncRNA1617	29.0364	-1.02282	0.372659	-2.74464	0.00605766	0.0193775
LncRNA260	150.542	0.900248	0.329129	2.73524	0.00623339	0.0198824
LncRNA473	39.0085	0.817323	0.3016	2.70995	0.00672929	0.0214026
LncRNA390	109.486	-1.12421	0.417287	-2.69408	0.00705826	0.0223848
LncRNA83	21.2586	-1.17928	0.437912	-2.69296	0.00708215	0.0223965
LncRNA25	15.9606	-1.30874	0.487662	-2.68371	0.00728102	0.02296
LncRNA70	348.151	-0.41376	0.154444	-2.67903	0.00738351	0.0232173
LncRNA733	10.453	-1.46628	0.549359	-2.66907	0.00760623	0.0238501
LncRNA130	77.2818	-0.930222	0.348809	-2.66685	0.00765655	0.0239402
LncRNA449	2.22543	-7.29668	2.73849	-2.66449	0.00771057	0.0240414
LncRNA500	49.8299	0.687822	0.258263	2.66326	0.00773868	0.0240614
LncRNA1629	45.781	0.739029	0.277815	2.66014	0.00781074	0.0242177
LncRNA1812	43.1577	1.3939	0.524441	2.65788	0.00786341	0.0243131
LncRNA1172	19.5226	2.80477	1.05871	2.64923	0.00806754	0.0248749
LncRNA1258	197.819	-0.399835	0.151075	-2.6466	0.00813058	0.0249517
LncRNA471	15.4511	-1.01968	0.385399	-2.64579	0.00815014	0.0249517
LncRNA966	27.7102	-0.959587	0.362741	-2.64538	0.00815987	0.0249517
LncRNA647	65.6943	-1.14487	0.433777	-2.63931	0.00830745	0.0253332
LncRNA1532	29.0609	0.801046	0.304728	2.62872	0.0085707	0.0260643
LncRNA1004	19.7857	-1.18982	0.453245	-2.62511	0.00866205	0.0261986
LncRNA72	98.8035	-0.962311	0.366766	-2.62377	0.0086962	0.0262304
LncRNA3	166.403	-0.66541	0.254161	-2.61807	0.00884298	0.0266008
LncRNA368	26.856	1.14958	0.441676	2.60276	0.00924769	0.0277431
LncRNA1646	128.6	-0.981044	0.378666	-2.59079	0.00957559	0.0286493
LncRNA888	47.9953	-0.981326	0.3793	-2.5872	0.00967581	0.0288714
LncRNA1269	48.2946	-1.00254	0.389557	-2.57354	0.0100663	0.0299561
LncRNA1429	33.6993	-1.0214	0.398417	-2.56366	0.0103576	0.0307405
LncRNA1178	11.5179	1.3309	0.520336	2.55776	0.0105348	0.031183
LncRNA233	131.676	-0.714879	0.280248	-2.55088	0.0107453	0.0317214
LncRNA316	68.7861	-1.02269	0.401361	-2.54805	0.0108328	0.0318949
LncRNA547	32.9192	0.798009	0.314021	2.54126	0.0110453	0.0323489
LncRNA88	17.2818	-1.08913	0.428508	-2.54168	0.011032	0.0323489
LncRNA811	17.7278	-1.15008	0.454194	-2.53213	0.0113373	0.0331169
LncRNA1230	28.4044	-0.964426	0.381416	-2.52854	0.0114539	0.0333695
LncRNA255	10.509	-1.67331	0.662187	-2.52695	0.0115058	0.0334206
LncRNA294	57.4104	-0.632092	0.250218	-2.52616	0.0115316	0.0334206
LncRNA702	290.353	-1.6104	0.638505	-2.52214	0.0116642	0.033717
LncRNA1581	16.7099	1.23831	0.494575	2.50379	0.012287	0.0354248
LncRNA1409	40.8154	-0.880368	0.351872	-2.50195	0.012351	0.035517
LncRNA1582	57.412	-0.824427	0.330003	-2.49824	0.0124811	0.0357984
LncRNA668	22.4036	1.07628	0.431156	2.49626	0.0125512	0.0359067
LncRNA343	3.19744	2.50415	1.00372	2.49486	0.0126008	0.035956
LncRNA1627	3.51684	6.83163	2.74188	2.49159	0.0127174	0.0361958
LncRNA691	38.3679	-0.810936	0.326058	-2.4871	0.0128791	0.0365621
LncRNA378	25.2129	-0.906126	0.364745	-2.48427	0.0129816	0.036759
LncRNA604	104.329	-0.61386	0.247263	-2.48262	0.0130421	0.0368365
LncRNA1209	91.6922	1.00875	0.407046	2.47821	0.0132043	0.0371999
LncRNA1128	16.841	1.07744	0.435324	2.47503	0.0133223	0.0374375
LncRNA552	7.22729	-1.44529	0.584364	-2.47327	0.0133883	0.0375277
LncRNA1816	128.304	-0.441455	0.178596	-2.4718	0.0134434	0.0375874
LncRNA66	129.509	-1.06763	0.432221	-2.47011	0.013507	0.0376704
LncRNA931	16.5114	-1.24499	0.50637	-2.45866	0.0139457	0.0387963
LncRNA1639	14.5876	1.05148	0.429088	2.4505	0.0142657	0.0395874
LncRNA563	34.7044	0.90535	0.369854	2.44786	0.0143709	0.0397798
LncRNA1524	199.597	0.555033	0.227294	2.44192	0.0146094	0.0403395
LncRNA1410	14.5272	-1.08026	0.442616	-2.44062	0.0146621	0.0403843
LncRNA1096	15.3134	1.01822	0.420429	2.42187	0.0154409	0.0421116
LncRNA1664	58.061	-1.63097	0.673042	-2.42327	0.0153813	0.0421116
LncRNA442	33.0631	0.917929	0.378938	2.42237	0.0154194	0.0421116
LncRNA908	28.3889	0.870431	0.359386	2.42199	0.0154356	0.0421116
LncRNA1163	36.5103	0.914699	0.382497	2.39139	0.0167847	0.0456641
LncRNA688	464.141	-0.809264	0.338996	-2.38723	0.0169757	0.0460709
LncRNA265	54.1803	-0.654593	0.274881	-2.38137	0.0172485	0.0466973
LncRNA612	13.0791	-1.1434	0.480771	-2.37827	0.0173942	0.0469008
LncRNA818	20.6428	1.18377	0.497806	2.37797	0.0174082	0.0469008
LncRNA92	39.2764	0.901701	0.379706	2.37474	0.0175614	0.047199
LncRNA600	10.0657	-1.51269	0.639733	-2.36457	0.0180512	0.0483981
LncRNA111	38.1193	-0.680416	0.288669	-2.35708	0.0184191	0.0492656
LncRNA847	139.325	0.439966	0.186761	2.35577	0.0184844	0.0493214
LncRNA1262	34.6743	-0.723432	0.307211	-2.35484	0.0185309	0.0493267
LncRNA118	14.1492	-1.22294	0.521548	-2.34482	0.0190362	0.0505506
LncRNA1290	11.9017	1.2546	0.535831	2.34141	0.019211	0.0508931
LncRNA135	78.1473	-0.79116	0.339026	-2.33363	0.0196152	0.051717
LncRNA596	104.649	0.472256	0.202315	2.33426	0.019582	0.051717
LncRNA1537	38.0297	0.790657	0.339792	2.32689	0.0199714	0.0525314
LncRNA1283	80.8052	0.670425	0.288695	2.32226	0.0202188	0.0530563
LncRNA954	143.549	0.611387	0.263969	2.31613	0.0205512	0.0538015
LncRNA1263	52.2681	0.889241	0.386306	2.30191	0.0213401	0.0557354
LncRNA1827	18.8091	-0.964203	0.41965	-2.29763	0.0215827	0.0562366
LncRNA1777	57.342	0.718473	0.313739	2.29004	0.0220191	0.0571056
LncRNA821	401.659	-0.377222	0.164696	-2.29042	0.021997	0.0571056
LncRNA889	3.64296	2.78553	1.21765	2.28763	0.0221591	0.0573347
LncRNA329	18.7126	-1.84508	0.811012	-2.27504	0.0229036	0.0591232
LncRNA876	80.652	0.847827	0.373036	2.27278	0.0230395	0.0593361
LncRNA1650	18.8042	1.37243	0.604162	2.27162	0.0231094	0.0593783
LncRNA951	514.505	-0.643735	0.285012	-2.25862	0.023907	0.0612859
LncRNA642	60.9995	0.637057	0.283194	2.24954	0.0244781	0.0626054
LncRNA1061	36.075	-1.31769	0.586766	-2.24569	0.0247242	0.0629445
LncRNA1741	83.7837	-0.867412	0.38614	-2.24636	0.0246806	0.0629445
LncRNA1091	2563.67	1.01822	0.455048	2.23762	0.0252461	0.0641262
LncRNA1543	181.822	-1.12401	0.502664	-2.23611	0.0253444	0.064229
LncRNA1296	21.2758	-0.84113	0.376522	-2.23394	0.0254868	0.0642467
LncRNA1379	14.9385	-1.06017	0.474695	-2.23336	0.025525	0.0642467
LncRNA935	28.3659	-0.843368	0.377576	-2.23364	0.0255067	0.0642467
LncRNA395	50.7033	0.80919	0.364247	2.22154	0.0263144	0.0660837
LncRNA1277	26.8891	-0.815859	0.368065	-2.21661	0.0266494	0.0667739
LncRNA1145	38.3127	-0.911884	0.41192	-2.21374	0.0268467	0.0669901
LncRNA1833	66.2599	-0.712942	0.322074	-2.2136	0.0268564	0.0669901
LncRNA1553	4.74183	-2.35025	1.06396	-2.20896	0.0271776	0.0676393
LncRNA1500	107.917	0.546598	0.24774	2.20634	0.0273605	0.0679423
LncRNA1442	37.6844	-0.803846	0.366251	-2.19479	0.0281783	0.0698169
LncRNA624	10.2971	1.82612	0.833239	2.19159	0.028409	0.0700974
LncRNA816	28.6449	0.739062	0.337245	2.19147	0.0284179	0.0700974
LncRNA236	29.0122	0.778632	0.356286	2.18541	0.0288586	0.0710268
LncRNA182	19.3634	0.969154	0.443997	2.18279	0.0290512	0.0713424
LncRNA1081	388.761	1.97779	0.909376	2.17488	0.0296388	0.0726249
LncRNA491	32.2642	2.50763	1.16068	2.16048	0.0307358	0.075147
LncRNA1420	8.69308	-1.33824	0.622749	-2.14892	0.0316411	0.0771903
LncRNA463	204.417	0.427706	0.199245	2.14664	0.0318223	0.0774621
LncRNA564	22.013	0.94796	0.442478	2.14239	0.0321624	0.0781186
LncRNA1568	24.5987	6.2487	2.91874	2.14089	0.0322828	0.0782401
LncRNA1042	46.912	0.76279	0.356481	2.13978	0.0323727	0.0782869
LncRNA384	10.626	-1.06812	0.49949	-2.13842	0.0324823	0.0783811
LncRNA1672	27.1227	-0.79695	0.374182	-2.12985	0.0331843	0.0799016
LncRNA106	37.9498	-0.726431	0.341422	-2.12766	0.033365	0.0801627
LncRNA922	19.0219	-1.33932	0.633147	-2.11534	0.0344014	0.0824741
LncRNA115	48.8175	1.11673	0.529355	2.1096	0.0348925	0.0834714
LncRNA947	33.0694	0.677556	0.321624	2.10667	0.0351462	0.0838975
LncRNA664	38.2897	0.736104	0.350734	2.09875	0.0358387	0.085367
LncRNA306	37.684	0.889905	0.424302	2.09734	0.0359637	0.0854811
LncRNA1184	6.43394	-1.25777	0.600612	-2.09415	0.0362463	0.0856031
LncRNA1197	29.3331	0.867022	0.413864	2.09494	0.036176	0.0856031
LncRNA1221	24.4806	0.731911	0.349254	2.09564	0.0361141	0.0856031
LncRNA685	34.481	-0.849139	0.405905	-2.09197	0.0364416	0.0858814
LncRNA401	6.19595	1.34777	0.649312	2.07569	0.037923	0.0891834
LncRNA145	80.5671	-0.899181	0.434841	-2.06784	0.0386551	0.0907129
LncRNA1137	124.196	-0.921552	0.446133	-2.06564	0.0388621	0.0910062
LncRNA1551	306.891	-0.378696	0.183878	-2.05949	0.0394469	0.0914115
LncRNA1806	184.353	0.776296	0.376578	2.06145	0.0392602	0.0914115
LncRNA235	17.8544	0.932722	0.452577	2.06091	0.0393114	0.0914115
LncRNA918	25.3662	0.739367	0.358977	2.05965	0.039432	0.0914115
LncRNA975	14.2947	0.955453	0.463908	2.05957	0.0394393	0.0914115
LncRNA1249	84.174	0.654946	0.319348	2.05088	0.0402784	0.0931437
LncRNA1470	235.93	0.386053	0.189521	2.037	0.0416505	0.0961165
LncRNA1418	103.85	-0.574605	0.282857	-2.03143	0.0422111	0.0969036
LncRNA1569	45.126	-0.583025	0.286995	-2.03149	0.0422058	0.0969036
LncRNA416	154.855	1.762	0.867545	2.03102	0.0422534	0.0969036
LncRNA470	17.5374	-0.875239	0.431311	-2.02925	0.0424327	0.0969922
LncRNA728	21.0361	-1.83288	0.903377	-2.02892	0.0424669	0.0969922
LncRNA1835	12.4833	-0.981463	0.484905	-2.02403	0.0429671	0.0979332
LncRNA1692	229.923	0.415631	0.205575	2.02179	0.0431976	0.0982569
LncRNA1357	64.5636	-0.50673	0.25105	-2.01844	0.0435449	0.0988443
LncRNA1721	124.671	-0.520625	0.258657	-2.01281	0.0441351	0.0999796

## Sheet: 6hpi
LincRNA_ID	baseMean	log2FoldChange	lfcSE	stat	pvalue	padj
LncRNA448	307.494	-5.13412	0.397847	-12.9048	4.23173e-38	4.69722e-35
LncRNA940	292.579	1.71328	0.134296	12.7575	2.83111e-37	1.57127e-34
LncRNA178	241.923	-4.11094	0.350578	-11.7262	9.3589e-32	3.46279e-29
LncRNA768	146.357	3.61777	0.314516	11.5026	1.27958e-30	3.55083e-28
LncRNA379	107.458	-3.94629	0.344133	-11.4674	1.92452e-30	4.27243e-28
LncRNA1174	432.231	2.17127	0.196595	11.0444	2.33367e-28	4.31728e-26
LncRNA315	165.011	3.70692	0.347077	10.6804	1.25727e-26	1.99367e-24
LncRNA1441	260.71	-3.75372	0.366332	-10.2468	1.22352e-24	1.69764e-22
LncRNA1847	149.485	-2.76136	0.281268	-9.81755	9.46158e-23	1.16693e-20
LncRNA46	251.08	3.37091	0.346206	9.73671	2.10261e-22	2.3339e-20
LncRNA136	227.892	-1.86952	0.19562	-9.5569	1.21338e-21	1.22442e-19
LncRNA1251	78.9905	3.45432	0.370749	9.31713	1.19525e-20	1.1056e-18
LncRNA1012	58.0884	-2.68716	0.290482	-9.25067	2.23097e-20	1.9049e-18
LncRNA27	179.537	1.80825	0.196667	9.19448	3.76817e-20	2.98762e-18
LncRNA1149	95.4449	2.0135	0.220047	9.15031	5.67691e-20	4.20091e-18
LncRNA632	63.2491	-5.45534	0.600135	-9.09019	9.88678e-20	6.85895e-18
LncRNA1346	502.97	-1.48839	0.166695	-8.92885	4.30467e-19	2.81069e-17
LncRNA930	68.877	-3.14421	0.35832	-8.77485	1.7113e-18	1.0553e-16
LncRNA572	112.306	-1.99738	0.231258	-8.63699	5.77149e-18	3.37176e-16
LncRNA1318	55.3818	-4.58618	0.542817	-8.44884	2.94208e-17	1.63286e-15
LncRNA1745	1043.93	4.11526	0.492209	8.36079	6.22987e-17	3.29293e-15
LncRNA1712	141.037	6.46906	0.777595	8.31932	8.84688e-17	4.46365e-15
LncRNA215	67.5234	-2.3238	0.280008	-8.29905	1.04945e-16	5.06473e-15
LncRNA1632	76.6573	-2.74728	0.335598	-8.18623	2.69536e-16	1.2466e-14
LncRNA332	447.949	2.48689	0.307711	8.08188	6.37749e-16	2.83161e-14
LncRNA61	42.6948	-3.46679	0.444864	-7.79292	6.54785e-15	2.79543e-13
LncRNA758	45.6307	-2.9789	0.385795	-7.72147	1.14994e-14	4.72752e-13
LncRNA330	31.4578	-5.37688	0.701695	-7.66271	1.82053e-14	7.21709e-13
LncRNA1653	246.182	1.51724	0.199538	7.60376	2.87639e-14	1.10096e-12
LncRNA1335	53.3638	-2.14238	0.282497	-7.58372	3.35797e-14	1.24245e-12
LncRNA790	72.1752	-1.88424	0.248758	-7.57458	3.60286e-14	1.29006e-12
LncRNA36	101.629	2.01804	0.266659	7.56788	3.79367e-14	1.31593e-12
LncRNA1727	42.54	-2.39693	0.332333	-7.21243	5.49611e-13	1.84869e-11
LncRNA1513	23.5697	-4.23308	0.599642	-7.05935	1.67286e-12	5.4614e-11
LncRNA1151	447.3	-1.65676	0.235398	-7.03813	1.94834e-12	6.17901e-11
LncRNA738	234.848	1.23702	0.1759	7.03253	2.02823e-12	6.25372e-11
LncRNA854	97.1074	-1.40025	0.200124	-6.99693	2.61641e-12	7.64266e-11
LncRNA682	47.3268	3.39899	0.490342	6.93188	4.15295e-12	1.18199e-10
LncRNA76	22.8261	-3.62258	0.531185	-6.81981	9.11632e-12	2.52978e-10
LncRNA1102	89.0061	2.79415	0.412622	6.7717	1.27278e-11	3.44583e-10
LncRNA1443	82.7498	1.88661	0.284542	6.63036	3.34873e-11	8.6444e-10
LncRNA756	186.63	1.5811	0.24488	6.45663	1.07059e-10	2.70082e-09
LncRNA285	311.296	-1.6062	0.250591	-6.40963	1.45873e-10	3.5982e-09
LncRNA1305	27.5426	2.64567	0.422677	6.25931	3.86685e-10	9.33088e-09
LncRNA678	275.485	-2.45815	0.393206	-6.25155	4.06392e-10	9.59777e-09
LncRNA41	276.245	2.04767	0.329442	6.21559	5.11335e-10	1.18246e-08
LncRNA1360	112.963	-1.41867	0.228518	-6.20815	5.36121e-10	1.21448e-08
LncRNA1192	147.462	-1.72299	0.278249	-6.19227	5.93025e-10	1.31652e-08
LncRNA1141	86.6888	2.268	0.369326	6.14092	8.20465e-10	1.78572e-08
LncRNA785	32.6939	2.35586	0.38563	6.10913	1.00174e-09	2.13833e-08
LncRNA353	44.0413	1.72437	0.283749	6.07709	1.22383e-09	2.56312e-08
LncRNA872	38.2364	1.98445	0.327687	6.05593	1.39608e-09	2.86972e-08
LncRNA1589	314.285	1.45441	0.240979	6.03541	1.58556e-09	3.19995e-08
LncRNA1456	38.9431	4.57743	0.761657	6.00984	1.8571e-09	3.68103e-08
LncRNA1220	20.1868	3.52786	0.589225	5.98729	2.13367e-09	4.15504e-08
LncRNA610	26.2803	-2.74254	0.462577	-5.92882	3.05116e-09	5.83929e-08
LncRNA201	20.9299	3.21345	0.545677	5.88891	3.88743e-09	7.07385e-08
LncRNA68	34.127	2.99234	0.507922	5.89133	3.83103e-09	7.07385e-08
LncRNA82	81.0499	1.69581	0.287931	5.88966	3.86992e-09	7.07385e-08
LncRNA995	138.283	1.41721	0.243285	5.8253	5.70087e-09	1.02064e-07
LncRNA573	40.6412	-2.52935	0.438846	-5.76363	8.23246e-09	1.45048e-07
LncRNA1390	33.237	2.87121	0.498836	5.75583	8.62169e-09	1.49532e-07
LncRNA1387	27.6563	-2.25852	0.396017	-5.70308	1.17662e-08	2.00931e-07
LncRNA422	20.2147	-4.91781	0.86707	-5.67176	1.41338e-08	2.37706e-07
LncRNA1285	35.4049	2.6285	0.464058	5.66417	1.47742e-08	2.44766e-07
LncRNA338	327.592	1.75265	0.314146	5.57909	2.41775e-08	3.94662e-07
LncRNA1108	32.7233	-2.22705	0.401643	-5.54485	2.94206e-08	4.73289e-07
LncRNA1118	69.4886	-1.55554	0.281981	-5.51649	3.45829e-08	5.48385e-07
LncRNA503	70.5902	1.52202	0.276381	5.50697	3.65062e-08	5.7073e-07
LncRNA1361	37.648	-2.42981	0.447315	-5.43197	5.57341e-08	8.47464e-07
LncRNA1629	45.781	1.52157	0.281741	5.4006	6.64183e-08	9.96275e-07
LncRNA1768	52.6952	-1.68858	0.313368	-5.38849	7.10506e-08	1.05155e-06
LncRNA1194	98.843	1.56275	0.290403	5.38131	7.39471e-08	1.08002e-06
LncRNA31	42.0382	-2.77775	0.518206	-5.36033	8.30716e-08	1.19753e-06
LncRNA1776	23.2721	-2.73303	0.510507	-5.35355	8.62451e-08	1.2118e-06
LncRNA766	116.958	-1.54985	0.289393	-5.35552	8.53092e-08	1.2118e-06
LncRNA1199	29.9293	-2.01761	0.379131	-5.32166	1.02827e-07	1.42673e-06
LncRNA540	91.5933	-1.59539	0.300606	-5.30727	1.11282e-07	1.52498e-06
LncRNA625	129.091	-0.975636	0.185538	-5.25841	1.45307e-07	1.96696e-06
LncRNA403	26.799	2.12696	0.405744	5.24211	1.58748e-07	2.12301e-06
LncRNA1309	97.1681	-1.44544	0.278569	-5.1888	2.11651e-07	2.79682e-06
LncRNA1077	398.864	-1.03681	0.201176	-5.15373	2.55356e-07	3.25799e-06
LncRNA1402	46.9017	-1.55661	0.301956	-5.15509	2.53505e-07	3.25799e-06
LncRNA306	37.684	2.23879	0.434322	5.15469	2.54054e-07	3.25799e-06
LncRNA1187	65.5504	1.33628	0.259413	5.15117	2.58861e-07	3.26518e-06
LncRNA1419	339.072	-0.832621	0.161857	-5.14418	2.68686e-07	3.35103e-06
LncRNA22	650.407	-0.997818	0.194077	-5.14135	2.72766e-07	3.36411e-06
LncRNA1485	17.8832	-2.57438	0.501397	-5.13441	2.8303e-07	3.45235e-06
LncRNA1326	43.0184	1.54116	0.300586	5.12719	2.94096e-07	3.54833e-06
LncRNA908	28.3889	2.03892	0.401069	5.08371	3.7013e-07	4.41768e-06
LncRNA445	125.798	1.25903	0.247855	5.0797	3.78033e-07	4.46401e-06
LncRNA1666	322.496	-0.816748	0.163277	-5.00221	5.66759e-07	6.62213e-06
LncRNA828	71.6805	1.27357	0.254777	4.99876	5.77007e-07	6.67165e-06
LncRNA1726	226.643	-1.09318	0.219684	-4.97616	6.48582e-07	7.42192e-06
LncRNA258	13.4086	3.64886	0.736823	4.95214	7.34004e-07	8.31372e-06
LncRNA1472	146.957	0.834683	0.168782	4.94533	7.60163e-07	8.52304e-06
LncRNA1112	16.1362	4.58334	0.93083	4.92393	8.48219e-07	9.41523e-06
LncRNA96	28.646	1.78037	0.36214	4.91624	8.82208e-07	9.69556e-06
LncRNA438	12.5541	-3.2	0.651977	-4.90814	9.19427e-07	1.00055e-05
LncRNA1415	117.129	1.35379	0.277987	4.86997	1.11613e-06	1.20282e-05
LncRNA1128	16.841	2.37393	0.494442	4.80122	1.57699e-06	1.68313e-05
LncRNA593	20.3282	2.00586	0.41919	4.78509	1.70913e-06	1.8068e-05
LncRNA239	28.961	1.74405	0.366339	4.76075	1.92878e-06	2.01976e-05
LncRNA1430	49.2294	6.06088	1.27954	4.73676	2.17162e-06	2.2528e-05
LncRNA348	34.3917	-1.95416	0.413571	-4.72509	2.30014e-06	2.36403e-05
LncRNA1587	145.869	-1.43127	0.305434	-4.68603	2.7856e-06	2.83672e-05
LncRNA1534	118.764	1.81494	0.38779	4.6802	2.86597e-06	2.89203e-05
LncRNA9	90.7949	-1.18689	0.255151	-4.65174	3.29146e-06	3.29146e-05
LncRNA1648	136.296	1.37603	0.296297	4.64408	3.41588e-06	3.38538e-05
LncRNA1641	275.354	-0.951234	0.205809	-4.62192	3.80207e-06	3.73478e-05
LncRNA1092	31.5678	2.1634	0.470706	4.59607	4.30529e-06	4.1818e-05
LncRNA923	470.494	0.860612	0.187303	4.59476	4.33249e-06	4.1818e-05
LncRNA26	19.079	1.94875	0.424836	4.58707	4.49506e-06	4.30131e-05
LncRNA647	65.6943	-1.9668	0.431946	-4.55334	5.28004e-06	5.00927e-05
LncRNA13	92.4651	-1.89037	0.418058	-4.52178	6.13208e-06	5.76831e-05
LncRNA961	340.866	1.27219	0.282157	4.5088	6.51964e-06	6.08135e-05
LncRNA141	45.6789	1.66573	0.369593	4.50692	6.57751e-06	6.08419e-05
LncRNA1606	39.6105	-1.65611	0.369215	-4.4855	7.27447e-06	6.61858e-05
LncRNA739	49.4256	-1.77738	0.396157	-4.48656	7.23813e-06	6.61858e-05
LncRNA950	537.312	-0.739682	0.165411	-4.47177	7.75747e-06	7.00064e-05
LncRNA51	24.9273	1.71905	0.386063	4.45276	8.47734e-06	7.58859e-05
LncRNA317	35.4538	5.51387	1.24436	4.43109	9.37601e-06	8.32589e-05
LncRNA907	14.9683	-6.53605	1.47688	-4.42557	9.6189e-06	8.47379e-05
LncRNA303	9.12457	4.80758	1.09678	4.38334	1.16871e-05	0.000102147
LncRNA153	15.3031	-2.69826	0.616762	-4.37489	1.21496e-05	0.00010536
LncRNA1110	71.813	-11.5762	2.65163	-4.36569	1.26724e-05	0.000109042
LncRNA1345	27.221	1.835	0.42619	4.30558	1.66549e-05	0.000142207
LncRNA1433	15.8113	-2.18865	0.512966	-4.26666	1.9842e-05	0.000168127
LncRNA1763	38.7299	2.50763	0.589359	4.25484	2.09194e-05	0.000175913
LncRNA410	11.0249	-2.58832	0.610772	-4.23778	2.25743e-05	0.000188402
LncRNA803	15.2139	2.84761	0.67256	4.23399	2.29579e-05	0.000190174
LncRNA1354	115.371	-1.24492	0.294841	-4.22236	2.41759e-05	0.000197839
LncRNA404	10.7458	2.65374	0.628586	4.22176	2.42397e-05	0.000197839
LncRNA1019	55.4649	-1.87312	0.44509	-4.20841	2.57171e-05	0.000208365
LncRNA814	20.3785	1.89766	0.451892	4.19937	2.67654e-05	0.000215287
LncRNA143	92.8562	1.22111	0.290925	4.19732	2.70088e-05	0.000215681
LncRNA1283	80.8052	1.2643	0.301766	4.18969	2.79341e-05	0.000221477
LncRNA724	35.8263	-1.57525	0.376325	-4.18586	2.84087e-05	0.000223643
LncRNA1487	10.7254	2.25958	0.540072	4.18384	2.86624e-05	0.000224051
LncRNA982	35.5343	-1.35755	0.325433	-4.17152	3.02581e-05	0.00023487
LncRNA254	67.8076	3.59342	0.863245	4.16269	3.14519e-05	0.000242442
LncRNA1147	131.25	-1.01121	0.243327	-4.15577	3.24196e-05	0.000246478
LncRNA241	161.039	1.40192	0.337243	4.15699	3.22464e-05	0.000246478
LncRNA1511	41.9697	1.64787	0.397199	4.14873	3.34321e-05	0.000252447
LncRNA1273	72.8144	1.88203	0.455521	4.13158	3.60271e-05	0.000266601
LncRNA728	21.0361	3.85645	0.933158	4.13269	3.58546e-05	0.000266601
LncRNA94	14.6289	2.01049	0.486472	4.1328	3.58372e-05	0.000266601
LncRNA770	46.9142	-1.45254	0.355984	-4.08036	4.49652e-05	0.000330539
LncRNA29	24.1582	1.72782	0.424439	4.07084	4.68442e-05	0.000342086
LncRNA171	16.093	1.78724	0.440233	4.05976	4.91222e-05	0.000356377
LncRNA1190	13.1005	5.17158	1.27961	4.04155	5.31e-05	0.000382733
LncRNA1778	201.654	-1.08281	0.269183	-4.02258	5.75632e-05	0.000411506
LncRNA337	61.0209	-1.71092	0.425445	-4.02148	5.78333e-05	0.000411506
LncRNA1567	38.4093	2.6766	0.668633	4.00309	6.25199e-05	0.00044202
LncRNA120	96.147	-1.36282	0.340593	-4.00131	6.29934e-05	0.000442548
LncRNA1496	5.13583	-3.49383	0.87619	-3.98752	6.67667e-05	0.000462461
LncRNA1818	9.5857	-2.47591	0.621086	-3.98642	6.70776e-05	0.000462461
LncRNA835	95.6039	1.06626	0.267405	3.98745	6.67886e-05	0.000462461
LncRNA218	95.5206	1.23716	0.310672	3.98219	6.82831e-05	0.000467866
LncRNA1177	32.9938	1.52756	0.384605	3.97177	7.13417e-05	0.000485824
LncRNA1135	146.507	1.12622	0.283748	3.96908	7.21499e-05	0.000488332
LncRNA1016	72.2689	-1.05571	0.267292	-3.94963	7.82731e-05	0.000526564
LncRNA576	17.4053	2.95085	0.753344	3.91701	8.96557e-05	0.000599505
LncRNA1584	25.25	-1.88103	0.48184	-3.90385	9.46737e-05	0.000629268
LncRNA910	79.4665	-1.33873	0.343947	-3.89225	9.93208e-05	0.000656226
LncRNA531	19.7354	1.98746	0.510824	3.89069	9.99597e-05	0.00065654
LncRNA397	107.033	1.5368	0.396421	3.87669	0.000105889	0.00069139
LncRNA1366	21.0842	1.44399	0.373352	3.86764	0.000109894	0.000711525
LncRNA392	20.323	1.80804	0.467574	3.86684	0.000110254	0.000711525
LncRNA1619	222.997	1.01762	0.264688	3.84461	0.000120742	0.000774703
LncRNA75	86.5291	0.912154	0.238104	3.83091	0.00012767	0.000814449
LncRNA489	17.6075	-1.67345	0.437857	-3.82191	0.000132422	0.000839935
LncRNA1844	33.0876	1.25914	0.335152	3.75694	0.000172002	0.00107866
LncRNA188	27.4905	-1.53774	0.409732	-3.75305	0.000174697	0.0010894
LncRNA1179	87.8066	0.961065	0.256887	3.74119	0.000183148	0.00113572
LncRNA1510	258.523	0.666442	0.179072	3.72163	0.000197937	0.00120826
LncRNA158	23.6761	-1.7119	0.460014	-3.72141	0.000198112	0.00120826
LncRNA127	27.03	1.73284	0.467618	3.70567	0.000210833	0.00127187
LncRNA356	448.598	1.07639	0.290394	3.70666	0.000210012	0.00127187
LncRNA1523	51.4746	1.24605	0.336756	3.70014	0.00021548	0.00128593
LncRNA594	41.7759	2.1721	0.586901	3.70097	0.000214781	0.00128593
LncRNA1096	15.3134	1.70708	0.462459	3.69131	0.0002231	0.00132428
LncRNA687	41.0702	-1.01544	0.275854	-3.68107	0.000232258	0.00137131
LncRNA1000	27.6467	1.53665	0.418644	3.67055	0.000242025	0.00142142
LncRNA352	11.0472	-1.85721	0.506872	-3.66406	0.000248246	0.00145028
LncRNA134	242.305	-1.16543	0.320603	-3.63512	0.000277855	0.00160635
LncRNA1501	15.9788	9.77969	2.69008	3.63546	0.000277485	0.00160635
LncRNA1564	13.8019	-2.55716	0.704276	-3.6309	0.000282429	0.00162434
LncRNA500	49.8299	1.00038	0.275685	3.6287	0.000284856	0.00162985
LncRNA779	70.6046	-1.19024	0.329129	-3.61633	0.000298805	0.00170089
LncRNA1839	20757.4	0.824249	0.228127	3.61312	0.000302536	0.00171334
LncRNA602	15.1289	-9.64684	2.67225	-3.61001	0.000306189	0.00172523
LncRNA1398	48.0695	1.14726	0.319764	3.58785	0.00033342	0.00186917
LncRNA536	43.9084	1.35355	0.380006	3.56191	0.000368161	0.00205356
LncRNA1304	39.3404	-1.38466	0.388934	-3.56015	0.000370645	0.00205708
LncRNA1163	36.5103	1.39842	0.394004	3.54926	0.000386319	0.0021334
LncRNA1355	47.4676	-1.18218	0.33748	-3.50296	0.000460111	0.00252833
LncRNA1462	53.7853	-0.803953	0.229803	-3.49845	0.000467974	0.00254725
LncRNA1675	152.846	-1.61109	0.460528	-3.49835	0.000468144	0.00254725
LncRNA462	40.0898	-1.39133	0.398525	-3.49119	0.000480875	0.00260376
LncRNA1047	115.285	1.12974	0.325426	3.47157	0.000517432	0.0027881
LncRNA882	49.8539	0.939176	0.272321	3.44879	0.000563112	0.00301958
LncRNA1493	17.5205	2.15093	0.624669	3.44331	0.000574647	0.00306662
LncRNA1519	8.76949	9.14759	2.66564	3.43167	0.000599875	0.00318594
LncRNA1021	14.3489	2.90803	0.849858	3.42179	0.000622111	0.0032883
LncRNA1646	128.6	-1.32577	0.387648	-3.42003	0.000626144	0.00329393
LncRNA1577	79.5922	0.712177	0.208437	3.41675	0.000633727	0.0033181
LncRNA485	46.135	0.881613	0.258511	3.41034	0.000648808	0.00338111
LncRNA1842	146.921	0.825824	0.244239	3.38121	0.000721663	0.00374321
LncRNA1349	58.8397	2.51837	0.745386	3.37861	0.000728529	0.00376124
LncRNA900	35.5051	-1.10028	0.328101	-3.35349	0.000797986	0.00410076
LncRNA1027	27.8928	-1.1961	0.357157	-3.34893	0.000811238	0.00414965
LncRNA1316	14.6776	1.80432	0.539542	3.34418	0.000825264	0.00420203
LncRNA90	133.993	-0.780105	0.233618	-3.33924	0.000840081	0.00425794
LncRNA447	732.34	-1.0093	0.30348	-3.32577	0.000881743	0.00444879
LncRNA859	48.9195	1.17434	0.354047	3.3169	0.000910233	0.00457176
LncRNA296	109.081	0.728541	0.219783	3.31482	0.000917017	0.00458508
LncRNA1066	284.38	0.635225	0.191828	3.31142	0.000928233	0.00462035
LncRNA48	72.9483	-1.00302	0.303169	-3.30846	0.000938121	0.00464872
LncRNA1581	16.7099	1.71615	0.520285	3.29848	0.000972097	0.00479568
LncRNA1554	80.3738	2.24821	0.685031	3.28192	0.00103104	0.00506398
LncRNA749	69.9288	2.13163	0.652433	3.2672	0.00108618	0.00531127
LncRNA1593	40.4276	1.90185	0.582374	3.26569	0.00109199	0.00531629
LncRNA1827	18.8091	-1.51063	0.463093	-3.26205	0.0011061	0.00536145
LncRNA1339	187.197	-0.941961	0.288936	-3.2601	0.00111373	0.00537495
LncRNA416	154.855	2.84708	0.873834	3.25815	0.00112141	0.00538859
LncRNA1300	71.2128	2.18581	0.671439	3.25542	0.00113226	0.00540982
LncRNA710	35.8843	-1.30602	0.401286	-3.25459	0.00113557	0.00540982
LncRNA1097	250.313	-0.999009	0.30894	-3.23367	0.0012221	0.00579716
LncRNA1829	20.6342	-1.34958	0.417574	-3.23197	0.00122942	0.00580703
LncRNA1350	43.1265	1.93058	0.60155	3.20934	0.0013304	0.00625738
LncRNA834	93.5342	0.902997	0.282168	3.20022	0.00137325	0.00643168
LncRNA1464	57.967	0.977017	0.306022	3.19263	0.00140981	0.00654767
LncRNA1784	24.1584	1.41382	0.44267	3.19384	0.00140395	0.00654767
LncRNA591	9.91766	2.06003	0.646793	3.18499	0.00144758	0.00669504
LncRNA651	23.1756	-1.3454	0.422766	-3.18238	0.0014607	0.00672771
LncRNA83	21.2586	-1.45558	0.458148	-3.17709	0.00148762	0.00682338
LncRNA1639	14.5876	1.43379	0.45187	3.17301	0.00150868	0.0068915
LncRNA783	89.5641	0.860348	0.271857	3.1647	0.00155241	0.00706218
LncRNA1600	10.0854	-1.93025	0.610411	-3.16222	0.00156571	0.00709364
LncRNA1214	10.9634	8.38716	2.66777	3.14389	0.00166719	0.0075227
LncRNA386	59.7702	-0.885046	0.283378	-3.1232	0.00178896	0.00803947
LncRNA957	17.1176	1.49307	0.478535	3.12009	0.00180798	0.00809216
LncRNA617	37.2562	-1.05138	0.3386	-3.10508	0.00190225	0.00847993
LncRNA453	74.7865	0.990641	0.319262	3.10291	0.00191628	0.00850828
LncRNA552	7.22729	-1.91246	0.616965	-3.09978	0.00193662	0.00856433
LncRNA1779	37.3082	-1.05931	0.343161	-3.08691	0.0020225	0.00890863
LncRNA1671	24.4224	-1.19427	0.387038	-3.08567	0.00203096	0.00891053
LncRNA690	36.1214	-1.00685	0.326623	-3.08262	0.00205189	0.00896691
LncRNA1026	123.878	-1.08541	0.352345	-3.08054	0.00206626	0.00899429
LncRNA1750	97.1393	0.88559	0.29071	3.0463	0.00231675	0.0100453
LncRNA1168	186.297	0.572191	0.188987	3.02767	0.00246446	0.0106442
LncRNA398	26.0828	3.08264	1.0216	3.01745	0.00254909	0.010967
LncRNA1172	19.5226	2.57836	0.858113	3.00468	0.0026586	0.0113502
LncRNA3	166.403	-0.77625	0.258273	-3.00554	0.00265111	0.0113502
LncRNA810	4.02901	-8.04923	2.69077	-2.99143	0.00277676	0.0118092
LncRNA1170	26.5288	3.37696	1.13235	2.98225	0.00286139	0.0121227
LncRNA667	14.4595	1.83764	0.616513	2.98069	0.00287597	0.0121381
LncRNA1098	46.6984	-1.43521	0.483175	-2.97037	0.00297443	0.0125061
LncRNA88	17.2818	-1.35571	0.457789	-2.96142	0.00306222	0.0128266
LncRNA1323	20.9437	1.25012	0.424188	2.94709	0.00320778	0.0133859
LncRNA693	145.364	0.728172	0.248044	2.93566	0.00332841	0.0138372
LncRNA818	20.6428	1.4911	0.508169	2.93427	0.00334337	0.0138475
LncRNA596	104.649	0.6237	0.213946	2.91523	0.00355428	0.0146664
LncRNA629	61.9069	0.907941	0.311978	2.91028	0.0036111	0.0148456
LncRNA1394	2808.81	0.903573	0.310942	2.90592	0.00366172	0.0149431
LncRNA79	14.5361	-1.91823	0.659978	-2.9065	0.00365495	0.0149431
LncRNA1237	15.5663	1.5146	0.522062	2.9012	0.0037174	0.0151147
LncRNA1673	24.9878	1.46221	0.50531	2.89369	0.00380745	0.0154243
LncRNA1152	21.3921	1.32561	0.460027	2.88159	0.00395675	0.0159709
LncRNA1258	197.819	-0.417702	0.14522	-2.87634	0.00402322	0.0161803
LncRNA1532	29.0609	0.901155	0.313664	2.873	0.00406598	0.0162933
LncRNA1553	4.74183	-2.74136	0.955592	-2.86875	0.00412098	0.0164543
LncRNA66	129.509	-1.28211	0.447615	-2.86432	0.004179	0.0166261
LncRNA5	81.6544	-1.33741	0.469528	-2.84842	0.00439375	0.0174181
LncRNA702	290.353	-1.81773	0.641264	-2.83461	0.00458818	0.0181241
LncRNA413	12.1546	1.3197	0.46602	2.83186	0.00462783	0.0182159
LncRNA1185	12.0682	1.5337	0.542151	2.82892	0.0046706	0.0182604
LncRNA244	103.228	-1.26708	0.44792	-2.82882	0.00467204	0.0182604
LncRNA324	38.7088	-1.54427	0.546972	-2.82332	0.00475298	0.0185116
LncRNA163	44.7623	-1.04852	0.371539	-2.8221	0.00477108	0.0185171
LncRNA164	41.0251	-1.12152	0.398821	-2.81209	0.00492202	0.0190364
LncRNA1583	23.2072	1.55844	0.554743	2.80931	0.00496483	0.0190691
LncRNA1730	487.843	0.626828	0.223051	2.81024	0.00495044	0.0190691
LncRNA1100	24.7275	-1.37979	0.492355	-2.80243	0.00507194	0.0194133
LncRNA851	93.3509	-0.734966	0.262698	-2.79776	0.00514578	0.0196282
LncRNA776	49.2981	0.958382	0.34293	2.79469	0.00519498	0.0196807
LncRNA87	147.647	0.95849	0.342913	2.79514	0.00518774	0.0196807
LncRNA1723	17.4029	-1.16981	0.420333	-2.78305	0.00538499	0.0203311
LncRNA1431	10.5281	-2.61588	0.944535	-2.76949	0.00561442	0.0211254
LncRNA1050	62.5756	0.704415	0.254462	2.76825	0.00563586	0.0211345
LncRNA1690	230.86	-0.662917	0.242225	-2.73678	0.00620445	0.0231883
LncRNA876	80.652	1.0576	0.387572	2.72877	0.00635701	0.0236788
LncRNA850	20.324	-1.32945	0.491433	-2.70524	0.00682541	0.0253385
LncRNA1099	23.7293	-1.2968	0.479932	-2.70205	0.00689142	0.0254135
LncRNA1109	140.667	1.17596	0.43516	2.70237	0.0068848	0.0254135
LncRNA59	19.9429	-1.14426	0.424665	-2.6945	0.00704942	0.0259101
LncRNA839	38.3473	-1.18207	0.442956	-2.66861	0.00761662	0.0279025
LncRNA279	179.123	-0.80959	0.303515	-2.66738	0.00764442	0.0279122
LncRNA1672	27.1227	-1.02551	0.384657	-2.66604	0.00767506	0.0279322
LncRNA192	18.6377	1.05393	0.39634	2.65916	0.0078335	0.0284156
LncRNA1613	12.478	1.34184	0.507413	2.64447	0.00818195	0.029583
LncRNA881	55.9587	-1.06215	0.403375	-2.63317	0.00845929	0.0304864
LncRNA1524	199.597	0.606917	0.231157	2.62557	0.00865051	0.0310746
LncRNA44	189.165	0.457251	0.175853	2.60019	0.00931729	0.0333619
LncRNA1191	26.3454	1.72851	0.666764	2.59239	0.00953113	0.0339088
LncRNA547	32.9192	0.851883	0.328535	2.59298	0.00951487	0.0339088
LncRNA298	62.2096	0.578802	0.223648	2.58801	0.00965333	0.0342339
LncRNA1068	72.622	0.611876	0.237447	2.5769	0.00996911	0.0345804
LncRNA1490	22.5356	-1.16689	0.451911	-2.58213	0.00981923	0.0345804
LncRNA1582	57.412	-0.834951	0.3237	-2.57939	0.00989738	0.0345804
LncRNA374	17.0239	1.00467	0.389346	2.5804	0.0098685	0.0345804
LncRNA541	28.3322	-1.21388	0.470977	-2.57737	0.00995561	0.0345804
LncRNA751	29.7088	0.764035	0.296414	2.57759	0.00994909	0.0345804
LncRNA757	27.28	0.972831	0.377321	2.57826	0.00993	0.0345804
LncRNA1507	18.414	-1.12948	0.44081	-2.56228	0.0103989	0.0359587
LncRNA1476	26.9448	-1.05282	0.411582	-2.55799	0.0105279	0.0362917
LncRNA809	55.0849	0.857396	0.337084	2.54357	0.0109725	0.0377075
LncRNA1710	68.9125	1.08593	0.427137	2.54234	0.0110114	0.0377243
LncRNA1373	89.692	0.692702	0.273057	2.53684	0.0111859	0.0382043
LncRNA1276	20.9578	0.992267	0.3932	2.52357	0.0116169	0.0395546
LncRNA1685	26.9551	-0.94205	0.374796	-2.5135	0.011954	0.0405778
LncRNA1134	38.4777	0.94294	0.376236	2.50625	0.0122021	0.041283
LncRNA433	52.2132	-0.904998	0.361239	-2.50526	0.0122361	0.041283
LncRNA1480	22.4118	0.928987	0.371326	2.50181	0.012356	0.0415611
LncRNA1286	350.212	0.46639	0.187127	2.49237	0.0126894	0.0425537
LncRNA800	85.88	-1.1	0.441664	-2.49058	0.0127534	0.0426395
LncRNA1599	4.38847	2.72178	1.09411	2.48766	0.0128586	0.0428618
LncRNA816	28.6449	0.910249	0.366219	2.48553	0.0129357	0.0429899
LncRNA1707	47.2659	0.703485	0.283241	2.4837	0.0130026	0.0430833
LncRNA668	22.4036	1.08242	0.436621	2.47909	0.0131718	0.0435139
LncRNA226	48.9897	-0.790545	0.320069	-2.46992	0.0135143	0.0445129
LncRNA1808	554.906	-0.797652	0.323103	-2.46872	0.0135597	0.0445302
LncRNA1209	91.6922	0.995995	0.404901	2.45984	0.0138997	0.0455123
LncRNA147	9.05899	-1.92032	0.784095	-2.44909	0.0143218	0.0467454
LncRNA1741	83.7837	-0.94351	0.385402	-2.44812	0.0143605	0.0467454
LncRNA981	339.227	1.10468	0.457496	2.41462	0.0157518	0.0511243
LncRNA10	8.90777	1.27879	0.530171	2.41203	0.0158641	0.0513388
LncRNA657	85.6256	-0.551436	0.22876	-2.41054	0.0159288	0.0513981
LncRNA180	9.318	-1.40547	0.584844	-2.40316	0.0162541	0.0522957
LncRNA1680	32.8654	1.02286	0.427087	2.39496	0.0166222	0.0533257
LncRNA815	52.1633	0.955483	0.400185	2.3876	0.0169587	0.0540924
LncRNA977	52.9252	4.02119	1.68357	2.38849	0.0169176	0.0540924
LncRNA1291	33.6173	0.925729	0.388791	2.38104	0.0172637	0.0545947
LncRNA30	359.316	0.594935	0.249827	2.38139	0.0172476	0.0545947
LncRNA659	23.302	-1.30403	0.547627	-2.38124	0.0172545	0.0545947
LncRNA385	118.609	-0.443649	0.18644	-2.37958	0.0173322	0.0546556
LncRNA1198	35.9514	1.30473	0.549349	2.37504	0.017547	0.055176
LncRNA1120	51.2877	0.747346	0.315575	2.3682	0.0178748	0.0555155
LncRNA1158	76.6564	-0.552906	0.233437	-2.36854	0.0178582	0.0555155
LncRNA1537	38.0297	0.851392	0.359478	2.36841	0.0178648	0.0555155
LncRNA168	50.6523	-0.699273	0.295652	-2.36519	0.018021	0.0555155
LncRNA1749	1240.61	-1.10221	0.46576	-2.36647	0.0179587	0.0555155
LncRNA235	17.8544	1.10321	0.465607	2.3694	0.017817	0.0555155
LncRNA449	2.22543	-6.52043	2.7554	-2.36642	0.0179612	0.0555155
LncRNA487	25.4397	-0.742764	0.314133	-2.36449	0.018055	0.0555155
LncRNA176	229.972	-0.624793	0.265185	-2.35607	0.0184696	0.0566334
LncRNA400	66.2457	0.890607	0.378266	2.35445	0.0185504	0.0567243
LncRNA973	230.132	1.1661	0.497083	2.3459	0.0189814	0.0578828
LncRNA102	10.6596	-1.32128	0.565556	-2.33625	0.0194782	0.0592351
LncRNA1411	16.4188	-1.74832	0.751172	-2.32746	0.0199407	0.0601945
LncRNA1667	25.7051	-1.06803	0.45894	-2.32717	0.0199564	0.0601945
LncRNA1715	10.6028	1.3782	0.591873	2.32855	0.019883	0.0601945
LncRNA529	44.6561	0.894633	0.384685	2.32563	0.0200385	0.0602784
LncRNA323	11.8032	1.26817	0.546985	2.31846	0.0204241	0.0612722
LncRNA1467	74.6898	-0.989015	0.429568	-2.30235	0.0213154	0.0637739
LncRNA135	78.1473	-0.816419	0.354951	-2.30009	0.0214431	0.0639836
LncRNA560	19.5885	1.78106	0.774888	2.29847	0.0215351	0.0640856
LncRNA473	39.0085	0.719642	0.314407	2.28889	0.0220859	0.0653828
LncRNA558	10.657	-1.20968	0.528512	-2.28884	0.0220888	0.0653828
LncRNA1393	756.309	-0.796228	0.349005	-2.28142	0.0225236	0.0664925
LncRNA1677	5.32857	-2.07283	0.913382	-2.2694	0.023244	0.068273
LncRNA294	57.4104	-0.592994	0.261311	-2.26931	0.0232497	0.068273
LncRNA1826	296.891	0.572612	0.252463	2.26811	0.0233228	0.0683068
LncRNA425	33.6734	-0.749116	0.330665	-2.26548	0.0234831	0.0685953
LncRNA752	99.1554	0.56817	0.252076	2.25396	0.0241987	0.0703157
LncRNA92	39.2764	0.87513	0.388198	2.25434	0.0241746	0.0703157
LncRNA1229	8.11532	2.38528	1.05965	2.251	0.0243857	0.0706738
LncRNA1053	18.2608	-1.0234	0.456519	-2.24175	0.0249773	0.0722
LncRNA326	10.5747	1.41935	0.634091	2.2384	0.0251953	0.072641
LncRNA1178	11.5179	1.3229	0.591974	2.23473	0.0254351	0.0731425
LncRNA329	18.7126	-1.83148	0.821561	-2.22927	0.0257956	0.0739874
LncRNA390	109.486	-0.932585	0.420066	-2.22009	0.0264125	0.0755616
LncRNA1647	64.1875	-2.34924	1.05977	-2.21674	0.0266411	0.0760195
LncRNA1484	13.3022	1.28356	0.579398	2.21533	0.0267374	0.0760988
LncRNA98	33.1645	0.637821	0.289667	2.20191	0.0276717	0.0785564
LncRNA1205	9.98409	-1.45881	0.663679	-2.19807	0.0279442	0.0791278
LncRNA1788	81.3238	0.963457	0.439459	2.19237	0.0283528	0.0800804
LncRNA683	96.3895	0.866862	0.396296	2.18741	0.0287124	0.0808903
LncRNA1262	34.6743	-0.670633	0.307045	-2.18415	0.0289509	0.0813558
LncRNA1547	11.7428	1.74155	0.797725	2.18315	0.0290251	0.0813583
LncRNA284	17.5342	-1.06824	0.490147	-2.17943	0.0292998	0.0819213
LncRNA518	44.9322	0.887256	0.408739	2.17072	0.0299526	0.083536
LncRNA343	3.19744	3.53185	1.6291	2.16798	0.0301605	0.083905
LncRNA744	28.0134	0.808583	0.37356	2.16453	0.0304234	0.084425
LncRNA276	28.2745	0.761139	0.354091	2.14956	0.0315903	0.0874446
LncRNA644	10.6203	1.23661	0.576086	2.14657	0.0318272	0.0878812
LncRNA491	32.2642	2.36215	1.10418	2.13928	0.0324132	0.0892772
LncRNA1696	53.0008	-0.530011	0.24837	-2.13396	0.0328459	0.090245
LncRNA262	20.3441	-1.11006	0.522343	-2.12515	0.0335744	0.0920186
LncRNA1137	124.196	-0.971121	0.458796	-2.11668	0.0342874	0.0930539
LncRNA1235	216.63	-0.507408	0.23968	-2.11702	0.0342578	0.0930539
LncRNA1256	427.379	-0.769096	0.362921	-2.11918	0.034075	0.0930539
LncRNA72	98.8035	-0.749513	0.353847	-2.11818	0.0341596	0.0930539
LncRNA517	5.82792	1.5042	0.711547	2.11398	0.0345172	0.0934152
LncRNA723	13.9078	0.97447	0.461148	2.11314	0.0345889	0.0934152
LncRNA471	15.4511	-0.895928	0.424792	-2.1091	0.0349363	0.0938967
LncRNA604	104.329	0.53373	0.252968	2.10987	0.0348694	0.0938967
LncRNA19	7.19727	1.75728	0.834494	2.1058	0.0352219	0.0944356
LncRNA12	83.4756	0.878324	0.4175	2.10377	0.0353986	0.0944529
LncRNA1413	994.545	-0.334812	0.159121	-2.10414	0.0353666	0.0944529
LncRNA778	7.99731	-1.2202	0.580678	-2.10133	0.0356118	0.0947941
LncRNA1686	161.465	-0.616752	0.293897	-2.09853	0.0358582	0.0952214
LncRNA1544	158.724	0.364667	0.174051	2.09517	0.0361555	0.0955539
LncRNA225	9.69619	-1.3772	0.657206	-2.09554	0.0361232	0.0955539
LncRNA1832	18.3916	0.93117	0.446508	2.08545	0.0370284	0.0976284

## Sheet: 12hpi
LincRNA_ID	baseMean	log2FoldChange	lfcSE	stat	pvalue	padj
LncRNA448	307.494	-4.89227	0.384301	-12.7303	4.01249e-37	4.45387e-34
LncRNA136	227.892	-2.55706	0.202128	-12.6507	1.10916e-36	6.15582e-34
LncRNA940	292.579	1.73956	0.140053	12.4207	2.01698e-35	7.46282e-33
LncRNA332	447.949	3.93944	0.317915	12.3915	2.90559e-35	8.06302e-33
LncRNA46	251.08	4.26167	0.351771	12.1149	8.80681e-34	1.95511e-31
LncRNA379	107.458	-4.55948	0.380655	-11.978	4.63572e-33	8.57608e-31
LncRNA768	146.357	3.4745	0.301887	11.5093	1.18469e-30	1.87858e-28
LncRNA1174	432.231	2.11786	0.1947	10.8776	1.474e-27	2.04517e-25
LncRNA1441	260.71	-4.14378	0.392842	-10.5482	5.17743e-26	6.38549e-24
LncRNA1151	447.3	-2.52062	0.24193	-10.4188	2.03535e-25	2.25923e-23
LncRNA315	165.011	3.15863	0.31899	9.90198	4.08124e-23	4.11834e-21
LncRNA572	112.306	-2.33304	0.239039	-9.7601	1.66992e-22	1.54468e-20
LncRNA1632	76.6573	-3.02447	0.320577	-9.43445	3.9306e-21	3.35613e-19
LncRNA1251	78.9905	3.16313	0.336102	9.41123	4.90342e-21	3.88771e-19
LncRNA178	241.923	-3.37509	0.363612	-9.28212	1.66135e-20	1.2294e-18
LncRNA338	327.592	2.821	0.318352	8.86127	7.91102e-19	5.48827e-17
LncRNA790	72.1752	-2.25565	0.259592	-8.68923	3.64897e-18	2.38256e-16
LncRNA1360	112.963	-2.05583	0.239061	-8.59962	7.99827e-18	4.93227e-16
LncRNA1847	149.485	-2.4959	0.290801	-8.58283	9.25684e-18	5.40794e-16
LncRNA1346	502.97	-1.43949	0.168814	-8.52706	1.5012e-17	8.33166e-16
LncRNA1335	53.3638	-2.6518	0.311852	-8.5034	1.84124e-17	9.73225e-16
LncRNA215	67.5234	-2.49134	0.298692	-8.34085	7.376e-17	3.55972e-15
LncRNA82	81.0499	2.51944	0.304893	8.26337	1.41615e-16	6.54971e-15
LncRNA36	101.629	2.22336	0.274669	8.0947	5.74041e-16	2.54874e-14
LncRNA738	234.848	1.43882	0.179657	8.00871	1.15914e-15	4.94862e-14
LncRNA285	311.296	-2.02395	0.255236	-7.92974	2.19614e-15	9.02856e-14
LncRNA1361	37.648	-3.93837	0.502432	-7.83861	4.55556e-15	1.80596e-13
LncRNA1666	322.496	-1.26779	0.164334	-7.71472	1.21249e-14	4.6409e-13
LncRNA632	63.2491	-3.55739	0.466077	-7.63262	2.3003e-14	8.51109e-13
LncRNA1470	235.93	1.49466	0.197025	7.58613	3.29601e-14	1.18018e-12
LncRNA1012	58.0884	-2.21899	0.293377	-7.5636	3.9206e-14	1.35996e-12
LncRNA27	179.537	1.47107	0.196057	7.50329	6.22363e-14	2.0934e-12
LncRNA1091	2563.67	3.41788	0.456821	7.48186	7.32753e-14	2.36027e-12
LncRNA397	107.033	3.11123	0.41595	7.47982	7.44228e-14	2.36027e-12
LncRNA1498	117.771	5.43216	0.730712	7.43406	1.05314e-13	3.24719e-12
LncRNA766	116.958	-2.09596	0.287596	-7.28786	3.14917e-13	9.4475e-12
LncRNA1587	145.869	-2.26617	0.311545	-7.27397	3.49082e-13	1.01969e-11
LncRNA1318	55.3818	-6.47125	0.892497	-7.25073	4.14539e-13	1.16654e-11
LncRNA9	90.7949	-1.94216	0.267928	-7.24883	4.20374e-13	1.16654e-11
LncRNA1102	89.0061	2.98766	0.417004	7.16458	7.80245e-13	2.11237e-11
LncRNA1443	82.7498	2.02429	0.285484	7.09075	1.33387e-12	3.52522e-11
LncRNA678	275.485	-2.77243	0.400951	-6.91465	4.69029e-12	1.21075e-10
LncRNA353	44.0413	2.08354	0.302348	6.8912	5.53238e-12	1.39567e-10
LncRNA982	35.5343	-2.2271	0.326612	-6.81878	9.18141e-12	2.26475e-10
LncRNA1141	86.6888	2.5388	0.373826	6.7914	1.1105e-11	2.67969e-10
LncRNA1589	314.285	1.63487	0.241004	6.78357	1.17244e-11	2.76896e-10
LncRNA1300	71.2128	4.82764	0.712499	6.77565	1.23849e-11	2.864e-10
LncRNA306	37.684	3.461	0.511858	6.76165	1.36432e-11	3.0906e-10
LncRNA1135	146.507	2.01972	0.299894	6.73479	1.64172e-11	3.64463e-10
LncRNA348	34.3917	-2.74406	0.408873	-6.71129	1.92914e-11	4.19871e-10
LncRNA1047	115.285	2.21003	0.33141	6.66856	2.58328e-11	5.49877e-10
LncRNA1147	131.25	-1.5948	0.239237	-6.66618	2.62554e-11	5.49877e-10
LncRNA1192	147.462	-1.89508	0.285642	-6.63443	3.25753e-11	6.69603e-10
LncRNA758	45.6307	-2.44209	0.371759	-6.56902	5.06471e-11	1.02215e-09
LncRNA1648	136.296	1.9462	0.298379	6.5226	6.90995e-11	1.36965e-09
LncRNA610	26.2803	-3.01641	0.464899	-6.48831	8.6802e-11	1.69036e-09
LncRNA625	129.091	-1.26034	0.195328	-6.45244	1.1006e-10	2.10633e-09
LncRNA385	118.609	-1.26886	0.196941	-6.44283	1.17265e-10	2.20617e-09
LncRNA930	68.877	-2.07546	0.322451	-6.43652	1.22241e-10	2.26147e-09
LncRNA1108	32.7233	-3.61544	0.56193	-6.43397	1.24312e-10	2.26207e-09
LncRNA1464	57.967	2.06561	0.323823	6.37883	1.78446e-10	3.19476e-09
LncRNA201	20.9299	5.32742	0.836766	6.36668	1.93169e-10	3.40346e-09
LncRNA1077	398.864	-1.28723	0.202816	-6.34681	2.19828e-10	3.81264e-09
LncRNA1118	69.4886	-1.93774	0.306138	-6.32964	2.45726e-10	4.19624e-09
LncRNA1550	5102.03	5.69958	0.903792	6.3063	2.85783e-10	4.80636e-09
LncRNA1653	246.182	1.24914	0.199146	6.2725	3.55296e-10	5.88625e-09
LncRNA658	240.845	3.45618	0.556817	6.20703	5.39954e-10	8.81396e-09
LncRNA854	97.1074	-1.32018	0.213173	-6.19301	5.90268e-10	9.49562e-09
LncRNA1485	17.8832	-3.84375	0.626474	-6.13553	8.48734e-10	1.34585e-08
LncRNA1663	116.319	4.28818	0.701421	6.11356	9.74355e-10	1.52329e-08
LncRNA910	79.4665	-2.25949	0.369833	-6.10948	9.99579e-10	1.54102e-08
LncRNA1373	89.692	1.783	0.292194	6.1021	1.04687e-09	1.59181e-08
LncRNA669	19.6829	6.68539	1.10266	6.06295	1.33644e-09	2.00466e-08
LncRNA1826	296.891	-1.48776	0.252145	-5.90039	3.62646e-09	5.36716e-08
LncRNA61	42.6948	-2.57723	0.442062	-5.83002	5.54196e-09	8.09418e-08
LncRNA330	31.4578	-6.02753	1.05901	-5.69165	1.2582e-08	1.81377e-07
LncRNA226	48.9897	-1.92272	0.338141	-5.68614	1.2994e-08	1.84915e-07
LncRNA776	49.2981	2.13093	0.374939	5.68339	1.3205e-08	1.85538e-07
LncRNA503	70.5902	1.53355	0.271094	5.65689	1.54144e-08	2.13874e-07
LncRNA1415	117.129	1.60898	0.286627	5.61351	1.98267e-08	2.71699e-07
LncRNA1345	27.221	2.79594	0.498451	5.60926	2.03197e-08	2.75059e-07
LncRNA1390	33.237	2.77153	0.499903	5.54415	2.95393e-08	3.95043e-07
LncRNA1583	23.2072	3.26337	0.589148	5.53914	3.03969e-08	4.01673e-07
LncRNA1575	2059.93	1.7319	0.313794	5.51924	3.40463e-08	4.44604e-07
LncRNA1395	77.4762	-1.5934	0.289227	-5.50918	3.60517e-08	4.65318e-07
LncRNA724	35.8263	-2.37218	0.431551	-5.49687	3.86582e-08	4.93225e-07
LncRNA390	109.486	-2.38783	0.443403	-5.38523	7.23505e-08	9.12603e-07
LncRNA1286	350.212	1.02997	0.191534	5.37749	7.55318e-08	9.42026e-07
LncRNA1199	29.9293	-2.02086	0.377331	-5.35566	8.52436e-08	1.04414e-06
LncRNA1619	222.997	1.41012	0.263333	5.35491	8.5601e-08	1.04414e-06
LncRNA970	64.7125	-4.11008	0.769344	-5.34232	9.17665e-08	1.10718e-06
LncRNA1177	32.9938	1.91244	0.364785	5.24264	1.58297e-07	1.86925e-06
LncRNA1027	27.8928	-2.21554	0.424717	-5.2165	1.82334e-07	2.11714e-06
LncRNA1081	388.761	4.7311	0.907085	5.21572	1.83104e-07	2.11714e-06
LncRNA241	161.039	1.75808	0.337433	5.21015	1.88692e-07	2.15926e-06
LncRNA143	92.8562	1.53211	0.296684	5.16411	2.41591e-07	2.73639e-06
LncRNA68	34.127	2.54276	0.492606	5.16186	2.44515e-07	2.74153e-06
LncRNA279	179.123	-1.60157	0.310448	-5.1589	2.48409e-07	2.74812e-06
LncRNA76	22.8261	-2.06424	0.400228	-5.15766	2.50055e-07	2.74812e-06
LncRNA770	46.9142	-1.95742	0.380971	-5.13797	2.77729e-07	3.02234e-06
LncRNA682	47.3268	2.15741	0.422969	5.10063	3.38523e-07	3.64816e-06
LncRNA593	20.3282	2.41857	0.478587	5.05356	4.33655e-07	4.62843e-06
LncRNA1419	339.072	-0.831328	0.164981	-5.03893	4.68147e-07	4.93411e-06
LncRNA75	86.5291	1.22533	0.243233	5.03769	4.71186e-07	4.93411e-06
LncRNA1584	25.25	-2.45305	0.488429	-5.02233	5.10479e-07	5.29562e-06
LncRNA1740	23.1236	2.20459	0.439793	5.0128	5.36437e-07	5.51338e-06
LncRNA1016	72.2689	-1.3776	0.276345	-4.98507	6.19379e-07	6.30744e-06
LncRNA872	38.2364	1.74812	0.350907	4.98173	6.30196e-07	6.35925e-06
LncRNA1172	19.5226	6.46762	1.3013	4.97014	6.69055e-07	6.69055e-06
LncRNA1309	97.1681	-1.39938	0.283645	-4.93357	8.07408e-07	8.00199e-06
LncRNA1513	23.5697	-5.25945	1.07073	-4.912	9.01535e-07	8.79522e-06
LncRNA34	144.439	-0.858268	0.174743	-4.91161	9.03293e-07	8.79522e-06
LncRNA277	16.0989	-2.69933	0.550136	-4.90666	9.26396e-07	8.94173e-06
LncRNA1726	226.643	-1.08908	0.222803	-4.8881	1.01816e-06	9.74272e-06
LncRNA961	340.866	1.39397	0.285835	4.87683	1.07806e-06	1.02277e-05
LncRNA1149	95.4449	1.0447	0.216406	4.82751	1.38248e-06	1.30047e-05
LncRNA141	45.6789	1.87357	0.389399	4.81145	1.49841e-06	1.39768e-05
LncRNA1768	52.6952	-1.49477	0.312746	-4.77949	1.75744e-06	1.62563e-05
LncRNA1634	20.4659	1.98022	0.417178	4.74671	2.06756e-06	1.89669e-05
LncRNA995	138.283	1.16964	0.246858	4.73813	2.15704e-06	1.96255e-05
LncRNA1158	76.6564	-1.12593	0.238672	-4.71746	2.38805e-06	2.12058e-05
LncRNA1187	65.5504	1.25166	0.265206	4.71956	2.36359e-06	2.12058e-05
LncRNA1629	45.781	1.27465	0.270157	4.71819	2.3795e-06	2.12058e-05
LncRNA1839	20757.4	1.07456	0.228225	4.70835	2.49728e-06	2.18392e-05
LncRNA303	9.12457	4.35053	0.924026	4.70823	2.49872e-06	2.18392e-05
LncRNA1449	61.0905	2.59035	0.551413	4.69766	2.63165e-06	2.28213e-05
LncRNA1664	58.061	3.30422	0.706084	4.67964	2.87375e-06	2.47276e-05
LncRNA1845	102.303	3.91757	0.837861	4.67568	2.92983e-06	2.48253e-05
LncRNA907	14.9683	-5.0064	1.07055	-4.67647	2.91854e-06	2.48253e-05
LncRNA1304	39.3404	-1.93156	0.416945	-4.63264	3.61035e-06	3.02804e-05
LncRNA873	11.4922	3.39489	0.732982	4.63162	3.6282e-06	3.02804e-05
LncRNA1048	51.6293	5.6908	1.23155	4.62085	3.82178e-06	3.1658e-05
LncRNA851	93.3509	-1.23742	0.268075	-4.61594	3.91311e-06	3.21744e-05
LncRNA1610	63.7083	6.27317	1.35975	4.61349	3.95964e-06	3.23177e-05
LncRNA1402	46.9017	-1.39646	0.303858	-4.59577	4.31153e-06	3.49329e-05
LncRNA739	49.4256	-1.84828	0.402789	-4.58872	4.45981e-06	3.58724e-05
LncRNA422	20.2147	-2.99803	0.653663	-4.5865	4.50733e-06	3.59938e-05
LncRNA1354	115.371	-1.37508	0.301262	-4.5644	5.00919e-06	3.97157e-05
LncRNA674	274.596	-2.46403	0.540091	-4.56226	5.06059e-06	3.98387e-05
LncRNA1112	16.1362	3.827	0.841978	4.54525	5.48705e-06	4.28917e-05
LncRNA861	155.495	-2.09761	0.464687	-4.51403	6.36081e-06	4.93741e-05
LncRNA847	139.325	0.953616	0.211597	4.50675	6.58293e-06	5.07434e-05
LncRNA1789	45.9988	1.54887	0.34457	4.49507	6.95455e-06	5.32383e-05
LncRNA1110	71.813	-11.9111	2.65126	-4.49263	7.03499e-06	5.34852e-05
LncRNA1492	473.559	1.08157	0.242191	4.46577	7.97821e-06	5.98366e-05
LncRNA1842	146.921	1.11222	0.248983	4.46706	7.93024e-06	5.98366e-05
LncRNA1727	42.54	-1.6187	0.366464	-4.41707	1.00047e-05	7.40351e-05
LncRNA690	36.1214	-1.39224	0.315158	-4.41757	9.98149e-06	7.40351e-05
LncRNA608	29.6174	5.90334	1.34341	4.39429	1.11136e-05	8.16961e-05
LncRNA374	17.0239	1.87111	0.428034	4.37141	1.23445e-05	9.01471e-05
LncRNA1493	17.5205	3.19079	0.730329	4.36898	1.24828e-05	9.03153e-05
LncRNA416	154.855	3.82594	0.875872	4.36815	1.25302e-05	9.03153e-05
LncRNA756	186.63	1.05922	0.24306	4.35785	1.31346e-05	9.40608e-05
LncRNA489	17.6075	-2.31697	0.537354	-4.31181	1.61925e-05	0.000115216
LncRNA573	40.6412	-2.29904	0.535645	-4.29211	1.76986e-05	0.00012513
LncRNA1510	258.523	0.773964	0.180522	4.28737	1.80801e-05	0.000127018
LncRNA1120	51.2877	1.46134	0.34151	4.27906	1.87686e-05	0.000130966
LncRNA828	71.6805	1.09337	0.255594	4.27776	1.8878e-05	0.000130966
LncRNA294	57.4104	-1.18334	0.277973	-4.25705	2.07145e-05	0.000142814
LncRNA974	9022.4	2.25967	0.533525	4.23536	2.28185e-05	0.000156349
LncRNA1008	26.8909	2.15009	0.507954	4.23284	2.30761e-05	0.000157144
LncRNA1026	123.878	-1.49423	0.357108	-4.18425	2.86106e-05	0.000193645
LncRNA98	33.1645	1.37912	0.330319	4.17513	2.97816e-05	0.000200349
LncRNA749	69.9288	2.96833	0.712022	4.16887	3.06117e-05	0.000204693
LncRNA957	17.1176	2.1206	0.509446	4.16256	3.14698e-05	0.00020917
LncRNA1799	44.8833	-1.75576	0.423551	-4.14533	3.39323e-05	0.000222869
LncRNA258	13.4086	2.97294	0.716975	4.14651	3.37585e-05	0.000222869
LncRNA1544	158.724	0.72646	0.175327	4.14346	3.42102e-05	0.000223372
LncRNA614	26.9594	3.43136	0.830128	4.13353	3.57237e-05	0.000231891
LncRNA317	35.4538	-4.35145	1.05437	-4.12707	3.67421e-05	0.000237114
LncRNA1606	39.6105	-1.59537	0.387667	-4.11531	3.86659e-05	0.000248088
LncRNA337	61.0209	-1.79446	0.436719	-4.10896	3.97443e-05	0.000253541
LncRNA576	17.4053	4.11555	1.00509	4.0947	4.2271e-05	0.000268119
LncRNA1818	9.5857	-3.82172	0.936326	-4.08162	4.47236e-05	0.000282063
LncRNA87	147.647	1.39737	0.343222	4.07134	4.67439e-05	0.00029314
LncRNA1502	10.4535	4.2061	1.03752	4.054	5.03493e-05	0.000313976
LncRNA1763	38.7299	2.38736	0.589322	4.05102	5.0994e-05	0.00031622
LncRNA1829	20.6342	-1.7731	0.438281	-4.04557	5.21952e-05	0.000320092
LncRNA356	448.598	1.17454	0.290306	4.04587	5.2129e-05	0.000320092
LncRNA651	23.1756	-1.68553	0.417525	-4.03694	5.4152e-05	0.000330268
LncRNA1447	9.19492	-2.7455	0.680623	-4.0338	5.4881e-05	0.000332885
LncRNA70	348.151	-0.632332	0.157997	-4.00218	6.2761e-05	0.000378613
LncRNA381	45.3097	-1.18795	0.297568	-3.99222	6.54587e-05	0.000389402
LncRNA462	40.0898	-1.72346	0.431507	-3.99404	6.49562e-05	0.000389402
LncRNA51	24.9273	1.53279	0.383993	3.9917	6.56019e-05	0.000389402
LncRNA1675	152.846	-1.91553	0.480743	-3.98452	6.76164e-05	0.000399225
LncRNA1152	21.3921	1.86128	0.467299	3.98306	6.80331e-05	0.000399559
LncRNA752	99.1554	1.08316	0.272319	3.97752	6.96374e-05	0.000406829
LncRNA24	17.1914	-1.8659	0.469889	-3.97094	7.15883e-05	0.000416036
LncRNA1217	18.9994	-1.65123	0.41672	-3.96245	7.41834e-05	0.000428873
LncRNA193	349.34	1.61546	0.411376	3.92698	8.60193e-05	0.000494722
LncRNA1646	128.6	-1.52718	0.38948	-3.92106	8.81587e-05	0.000504413
LncRNA555	55.425	4.80409	1.22625	3.91772	8.93905e-05	0.000508838
LncRNA1827	18.8091	-1.78305	0.455295	-3.91625	8.99355e-05	0.000509329
LncRNA1097	250.313	-1.24795	0.319508	-3.90586	9.38917e-05	0.000523718
LncRNA1160	27.5091	1.32997	0.340363	3.90749	9.32613e-05	0.000523718
LncRNA899	63.412	-0.977003	0.250065	-3.907	9.3451e-05	0.000523718
LncRNA1291	33.6173	1.64372	0.421538	3.89933	9.64578e-05	0.000535341
LncRNA479	84.446	1.03793	0.266291	3.89771	9.71055e-05	0.000536254
LncRNA850	20.324	-2.14139	0.54982	-3.89472	9.8313e-05	0.000540235
LncRNA585	61055	-0.695098	0.17934	-3.87588	0.000106241	0.000580924
LncRNA692	63.1423	-1.54009	0.397587	-3.87359	0.000107244	0.000583535
LncRNA262	20.3441	-1.94498	0.503031	-3.86652	0.0001104	0.000597778
LncRNA1712	141.037	2.53446	0.658485	3.84892	0.00011864	0.000638209
LncRNA1787	90.1281	1.48621	0.386215	3.84814	0.000119017	0.000638209
LncRNA1000	27.6467	1.68536	0.439698	3.833	0.000126592	0.000675561
LncRNA1154	63.6716	2.04627	0.534747	3.82661	0.00012992	0.000690006
LncRNA1170	26.5288	10.8901	2.84913	3.82227	0.000132231	0.000695621
LncRNA1713	91.5856	1.02771	0.268861	3.82247	0.000132123	0.000695621
LncRNA486	37.1353	1.38855	0.366491	3.78876	0.000151402	0.000792718
LncRNA540	91.5933	-1.21755	0.322793	-3.77193	0.000161991	0.000844179
LncRNA1484	13.3022	2.65074	0.703861	3.766	0.000165886	0.000860436
LncRNA403	26.799	1.51201	0.403265	3.74943	0.000177239	0.000915046
LncRNA1403	25.1448	1.29412	0.346011	3.74012	0.000183934	0.000945216
LncRNA1420	8.69308	-2.41273	0.646931	-3.72951	0.000191855	0.000981379
LncRNA2	169.778	-1.08852	0.292516	-3.72123	0.000198256	0.00100947
LncRNA182	19.3634	1.83279	0.492963	3.71791	0.000200878	0.00101815
LncRNA1163	36.5103	1.53172	0.412692	3.71153	0.000206012	0.00103942
LncRNA30	359.316	0.930158	0.251354	3.7006	0.000215094	0.00107547
LncRNA431	19.242	11.2593	3.04215	3.70111	0.00021466	0.00107547
LncRNA818	20.6428	1.9807	0.538648	3.67717	0.000235832	0.00117387
LncRNA1190	13.1005	3.89479	1.06217	3.66684	0.000245571	0.00121689
LncRNA392	20.323	1.53315	0.41881	3.66073	0.000251498	0.00124072
LncRNA1109	140.667	1.60367	0.438646	3.65596	0.000256223	0.0012529
LncRNA1433	15.8113	-1.70415	0.466122	-3.656	0.000256177	0.0012529
LncRNA153	15.3031	-1.86641	0.511114	-3.65166	0.000260551	0.00126293
LncRNA911	21.5854	1.96365	0.537609	3.65257	0.000259631	0.00126293
LncRNA329	18.7126	-3.81859	1.0537	-3.62396	0.000290122	0.00140015
LncRNA1750	97.1393	1.07544	0.298038	3.60842	0.000308072	0.00148035
LncRNA1015	118.125	-0.815172	0.226287	-3.60239	0.000315306	0.00149729
LncRNA584	140.576	1.40007	0.388698	3.60194	0.000315856	0.00149729
LncRNA598	30.0323	-1.53428	0.426071	-3.601	0.000316994	0.00149729
LncRNA689	26.5713	-1.52789	0.424158	-3.60217	0.000315567	0.00149729
LncRNA1096	15.3134	1.71141	0.475555	3.59876	0.000319735	0.00150384
LncRNA88	17.2818	-1.64694	0.457885	-3.59683	0.000322115	0.00150864
LncRNA1238	85.5299	-1.1067	0.308545	-3.58682	0.000334735	0.00156116
LncRNA1472	146.957	0.612842	0.17223	3.55827	0.000373304	0.00173376
LncRNA1396	49.1742	-1.61657	0.454614	-3.55592	0.000376657	0.00173618
LncRNA1832	18.3916	-1.78874	0.503061	-3.55571	0.000376955	0.00173618
LncRNA168	50.6523	-1.08027	0.303993	-3.5536	0.00038	0.00174298
LncRNA869	20.4382	-1.42399	0.401307	-3.54837	0.000387628	0.00177065
LncRNA1761	217.433	2.30581	0.652491	3.53386	0.000409531	0.00186303
LncRNA687	41.0702	-1.08657	0.307871	-3.52929	0.000416681	0.00188782
LncRNA1781	48.3035	-0.892368	0.253132	-3.5253	0.000423003	0.00190867
LncRNA1478	35.6667	3.74687	1.06506	3.518	0.00043482	0.00195405
LncRNA445	125.798	0.87615	0.250407	3.49891	0.00046717	0.00209096
LncRNA1532	29.0609	1.1863	0.339312	3.4962	0.000471929	0.00210378
LncRNA600	10.0657	-2.46269	0.704748	-3.49443	0.000475079	0.00210935
LncRNA803	15.2139	2.05995	0.590013	3.49136	0.000480569	0.00212522
LncRNA1430	49.2294	4.09839	1.17486	3.4884	0.00048592	0.00214036
LncRNA1776	23.2721	-1.76087	0.504954	-3.48719	0.000488125	0.00214157
LncRNA602	15.1289	-9.21465	2.67299	-3.44732	0.000566169	0.0024742
LncRNA1636	56.1683	-1.51567	0.440287	-3.44245	0.000576461	0.0025093
LncRNA1633	18.2968	1.82506	0.531534	3.43357	0.000595678	0.00258282
LncRNA525	62.8185	-1.50365	0.438454	-3.42943	0.000604847	0.00261237
LncRNA438	12.5541	-2.28394	0.666442	-3.42706	0.000610159	0.0026251
LncRNA26	19.079	1.58659	0.463493	3.4231	0.000619102	0.00265329
LncRNA534	146.211	-0.624584	0.182658	-3.41942	0.00062755	0.00267916
LncRNA951	514.505	0.982295	0.28752	3.41644	0.000634457	0.00269827
LncRNA1568	24.5987	4.06288	1.19047	3.41284	0.000642896	0.00272372
LncRNA1697	37.1981	-1.69527	0.497347	-3.40862	0.000652918	0.00275566
LncRNA466	65.5027	2.34053	0.687463	3.4046	0.000662619	0.00278601
LncRNA305	392.834	-0.645263	0.190106	-3.39422	0.000688243	0.00288283
LncRNA1650	18.8042	2.29631	0.678688	3.38345	0.00071581	0.00298703
LncRNA531	19.7354	1.91961	0.568011	3.37953	0.000726106	0.00301864
LncRNA1572	15.2324	5.72831	1.69924	3.3711	0.000748695	0.00310094
LncRNA1612	24.4071	1.55261	0.462529	3.3568	0.000788511	0.0032297
LncRNA1642	126.906	0.963947	0.28713	3.35717	0.000787436	0.0032297
LncRNA1643	142.573	0.975848	0.290622	3.35779	0.000785688	0.0032297
LncRNA1519	8.76949	8.93615	2.66774	3.34971	0.000808955	0.00330125
LncRNA1469	235.652	0.770422	0.230522	3.34208	0.000831536	0.00338097
LncRNA1514	8.63939	5.69444	1.70465	3.34054	0.000836158	0.00338735
LncRNA1214	10.9634	8.87407	2.66596	3.32866	0.000872639	0.00350953
LncRNA1516	104.092	0.861714	0.258857	3.32892	0.000871834	0.00350953
LncRNA225	9.69619	-3.78257	1.1395	-3.3195	0.000901779	0.00361363
LncRNA753	25.9186	1.32611	0.401211	3.30527	0.000948848	0.00378857
LncRNA1744	116.677	0.966553	0.293157	3.29705	0.00097706	0.00388723
LncRNA1737	8.62272	-2.59181	0.786893	-3.29372	0.000988699	0.00391949
LncRNA318	29.6729	1.60014	0.486961	3.28596	0.00101634	0.00400051
LncRNA923	470.494	0.615862	0.187372	3.28685	0.00101317	0.00400051
LncRNA394	61.1018	-1.17098	0.360167	-3.25122	0.00114911	0.00449124
LncRNA660	14.426	-2.22664	0.685285	-3.24922	0.00115721	0.00450704
LncRNA1597	19.6164	2.03419	0.628522	3.23646	0.0012102	0.00469694
LncRNA1778	201.654	-0.87332	0.270186	-3.23229	0.00122803	0.00474951
LncRNA1611	19.7641	1.50758	0.466914	3.22882	0.00124301	0.00477419
LncRNA453	74.7865	1.0421	0.32266	3.2297	0.0012392	0.00477419
LncRNA493	45.7582	-1.35283	0.419981	-3.22116	0.00127671	0.00488671
LncRNA1003	12.227	-1.61409	0.504424	-3.19987	0.00137489	0.00524441
LncRNA1741	83.7837	-1.2366	0.386976	-3.19554	0.00139569	0.00530555
LncRNA41	276.245	1.04204	0.326973	3.18695	0.00143783	0.00544707
LncRNA560	19.5885	2.40237	0.754151	3.18553	0.00144488	0.00545516
LncRNA1198	35.9514	1.67605	0.529151	3.16744	0.00153789	0.00578665
LncRNA188	27.4905	-1.32704	0.419926	-3.16018	0.00157674	0.00587461
LncRNA810	4.02901	-3.66336	1.15926	-3.1601	0.00157715	0.00587461
LncRNA1031	203.363	1.07657	0.341222	3.15504	0.00160476	0.00595746
LncRNA239	28.961	1.07676	0.341648	3.15167	0.00162337	0.00600145
LncRNA349	12.0746	-1.72613	0.547865	-3.15065	0.00162907	0.00600145
LncRNA617	37.2562	-1.04211	0.330829	-3.14998	0.00163283	0.00600145
LncRNA1437	87.0464	-0.790207	0.251316	-3.14427	0.00166502	0.00609956
LncRNA1700	40.9781	-1.00027	0.318587	-3.13969	0.00169124	0.00617525
LncRNA473	39.0085	1.08157	0.345038	3.13465	0.00172061	0.0062619
LncRNA743	78.4169	0.893268	0.285117	3.13299	0.00173035	0.00627678
LncRNA1463	100.629	0.908153	0.291013	3.12066	0.00180446	0.00650308
LncRNA1501	15.9788	2.39573	0.768705	3.11658	0.00182965	0.00655131
LncRNA79	14.5361	-8.36028	2.68211	-3.11706	0.00182665	0.00655131
LncRNA1104	13.4485	1.64515	0.528278	3.11418	0.00184458	0.00658353
LncRNA54	13.2669	1.65762	0.532761	3.11137	0.00186222	0.00662519
LncRNA373	8.60533	-1.96342	0.631995	-3.1067	0.00189187	0.00668783
LncRNA395	50.7033	1.21556	0.391199	3.10726	0.00188831	0.00668783
LncRNA893	32.1662	1.24826	0.403314	3.09501	0.00196809	0.00693519
LncRNA1671	24.4224	-1.27576	0.41303	-3.08878	0.00200981	0.00705979
LncRNA814	20.3785	1.41335	0.458624	3.08172	0.00205805	0.00720644
LncRNA281	15.0859	-1.59155	0.516865	-3.07924	0.00207528	0.0072439
LncRNA992	11.4721	-2.00293	0.650937	-3.07699	0.00209099	0.00727586
LncRNA683	96.3895	1.27348	0.416099	3.06053	0.00220949	0.00766416
LncRNA1094	15.1401	-1.85829	0.607903	-3.05688	0.00223653	0.00773379
LncRNA1617	29.0364	-1.10219	0.361398	-3.0498	0.00228993	0.00789385
LncRNA1285	35.4049	1.35531	0.445556	3.04185	0.00235128	0.00806537
LncRNA352	11.0472	-1.98769	0.653654	-3.04089	0.00235882	0.00806537
LncRNA662	55.5692	-1.52223	0.500643	-3.04055	0.00236148	0.00806537
LncRNA1525	27.8195	-1.14937	0.378404	-3.03742	0.00238611	0.00812448
LncRNA1667	25.7051	1.4651	0.483284	3.03154	0.00243307	0.00825903
LncRNA1409	40.8154	1.14824	0.380049	3.02131	0.00251687	0.00847495
LncRNA1467	74.6898	1.34882	0.446282	3.02236	0.00250814	0.00847495
LncRNA552	7.22729	-2.13014	0.705117	-3.02098	0.00251958	0.00847495
LncRNA1326	43.0184	0.908436	0.302006	3.00801	0.00262967	0.00881854
LncRNA389	58.7689	-2.1232	0.706529	-3.00511	0.00265483	0.00887608
LncRNA77	6.07155	-2.18914	0.730289	-2.99764	0.00272079	0.0090444
LncRNA875	13.9593	-1.52263	0.507954	-2.99756	0.00272147	0.0090444
LncRNA404	10.7458	1.56532	0.524548	2.98414	0.00284379	0.00942271
LncRNA1205	9.98409	-2.03073	0.680839	-2.98269	0.00285728	0.00943923
LncRNA358	17.0637	1.25011	0.419655	2.9789	0.00289287	0.00950025
LncRNA556	288.798	-0.687712	0.230809	-2.97958	0.00288646	0.00950025
LncRNA1339	187.197	-0.850082	0.287112	-2.9608	0.00306838	0.0100469
LncRNA943	62.1466	-0.793456	0.268585	-2.95421	0.00313469	0.0102338
LncRNA1474	24.5017	-1.31632	0.446252	-2.94972	0.00318064	0.0103534
LncRNA1414	1059.84	1.21787	0.413011	2.94875	0.00319062	0.0103555
LncRNA977	52.9252	4.48268	1.52174	2.94576	0.00322161	0.0104256
LncRNA44	189.165	0.523655	0.17809	2.94039	0.00327802	0.0105773
LncRNA882	49.8539	0.876066	0.298898	2.93099	0.00337884	0.010871
LncRNA1593	40.4276	-1.62292	0.555231	-2.92297	0.00346709	0.0110907
LncRNA829	8.35477	-3.49161	1.1942	-2.92381	0.00345772	0.0110907
LncRNA171	16.093	1.33998	0.459874	2.9138	0.00357054	0.0113561
LncRNA815	52.1633	1.22397	0.419963	2.91448	0.00356282	0.0113561
LncRNA316	68.7861	-1.14152	0.392388	-2.90916	0.00362398	0.0114932
LncRNA180	9.318	-2.0414	0.704603	-2.89724	0.00376467	0.0119054
LncRNA1021	14.3489	2.18816	0.756368	2.89298	0.00381608	0.0120337
LncRNA1400	19.722	1.23119	0.427106	2.88262	0.00394379	0.0123918
LncRNA163	44.7623	-1.04179	0.361484	-2.88197	0.00395199	0.0123918
LncRNA228	10.8048	2.14911	0.748037	2.87299	0.00406602	0.0127135
LncRNA1481	7.53028	6.91782	2.42087	2.85758	0.00426887	0.0133102
LncRNA1739	20.2524	-1.27489	0.44651	-2.85523	0.00430062	0.0133717
LncRNA1305	27.5426	1.06359	0.373601	2.84686	0.00441532	0.01369
LncRNA393	21.3078	-1.3417	0.476698	-2.81458	0.0048841	0.0151013
LncRNA1627	3.51684	4.53068	1.6104	2.81339	0.00490228	0.0151154
LncRNA1459	38.7488	0.822976	0.292764	2.81105	0.00493797	0.0151832
LncRNA1496	5.13583	7.70382	2.75379	2.79754	0.0051494	0.0157785
LncRNA273	19.3205	-1.70759	0.610536	-2.79687	0.00516001	0.0157785
LncRNA1301	19.9485	1.03442	0.370005	2.79569	0.00517886	0.0157927
LncRNA1225	30.4448	-1.47758	0.528854	-2.79393	0.0052072	0.0158356
LncRNA1411	16.4188	2.29654	0.823214	2.78973	0.00527522	0.0159986
LncRNA99	60.5954	0.820157	0.29505	2.77973	0.00544048	0.0164549
LncRNA1582	57.412	-0.924737	0.334745	-2.76252	0.00573579	0.0173009
LncRNA1387	27.6563	-1.18421	0.429886	-2.7547	0.00587464	0.0176717
LncRNA1641	275.354	-0.572331	0.207966	-2.75204	0.00592255	0.0177677
LncRNA629	61.9069	0.86641	0.315266	2.74819	0.00599257	0.0179293
LncRNA792	49.3468	0.918818	0.334678	2.74538	0.00604414	0.0180349
LncRNA1524	199.597	0.629727	0.230011	2.73781	0.00618496	0.0182873
LncRNA1669	81.4049	-1.24155	0.453531	-2.73752	0.0061905	0.0182873
LncRNA1714	9.57955	1.64764	0.601923	2.7373	0.00619463	0.0182873
LncRNA22	650.407	-0.533857	0.194867	-2.73959	0.00615154	0.0182873
LncRNA378	25.2129	-1.10189	0.403571	-2.73036	0.00632658	0.0186273
LncRNA191	345.09	1.53445	0.562258	2.72909	0.00635102	0.0186498
LncRNA425	33.6734	-1.0585	0.388554	-2.72421	0.00644551	0.0188773
LncRNA1539	90.0239	1.26011	0.463747	2.71723	0.006583	0.0191917
LncRNA767	14.7906	1.26842	0.466844	2.71701	0.00658741	0.0191917
LncRNA1573	47.6333	0.903809	0.33295	2.71455	0.00663666	0.0192845
LncRNA696	15.2324	-1.5126	0.559775	-2.70215	0.00688922	0.0199662
LncRNA347	10.0361	-1.63537	0.607468	-2.69211	0.00710009	0.0205237
LncRNA1547	11.7428	1.91961	0.714473	2.68675	0.00721516	0.0208022
LncRNA110	19.3225	-1.2714	0.473491	-2.68517	0.00724933	0.0208465
LncRNA299	149.737	-0.509988	0.190638	-2.67516	0.00746928	0.0214235
LncRNA1624	250.552	0.556229	0.208114	2.67271	0.00752423	0.0215255
LncRNA1273	72.8144	1.22208	0.458207	2.66709	0.00765103	0.021832
LncRNA410	11.0249	-1.57091	0.589282	-2.66579	0.00768067	0.0218604
LncRNA324	38.7088	-1.47932	0.55631	-2.65916	0.00783357	0.0221818
LncRNA1792	12.5915	1.88814	0.716084	2.63676	0.00837028	0.0236413
LncRNA471	15.4511	1.46342	0.557236	2.62621	0.00863414	0.0243246
LncRNA10	8.90777	1.6192	0.616933	2.6246	0.0086752	0.0243784
LncRNA127	27.03	1.25108	0.480364	2.60444	0.00920238	0.0257945
LncRNA1241	63.0767	-0.765043	0.293932	-2.60279	0.00924681	0.0258538
LncRNA1677	5.32857	-3.15052	1.21265	-2.59804	0.00937572	0.0261484
LncRNA665	12.5386	-1.46434	0.564766	-2.59283	0.00951898	0.0264814
LncRNA1736	1248.88	0.969766	0.375078	2.5855	0.0097237	0.026916
LncRNA524	11.2622	-1.4524	0.561624	-2.58607	0.00970771	0.026916
LncRNA897	1474.21	0.953113	0.368983	2.58308	0.00979225	0.0270383
LncRNA1503	315.069	0.543634	0.210614	2.58119	0.00984597	0.0271192
LncRNA128	36.8913	-1.22834	0.476382	-2.57847	0.00992385	0.0271979
LncRNA1436	69.9714	-0.589987	0.228888	-2.57763	0.00994808	0.0271979
LncRNA804	15.7526	-1.45546	0.564397	-2.57878	0.00991488	0.0271979
LncRNA449	2.22543	-7.0564	2.74016	-2.57517	0.0100189	0.0273244
LncRNA1623	30.4721	-1.62595	0.632707	-2.56983	0.0101748	0.0276137
LncRNA832	8.88594	1.71026	0.665333	2.57053	0.0101544	0.0276137
LncRNA965	114.78	-0.825021	0.322185	-2.5607	0.0104461	0.0282809
LncRNA728	21.0361	1.95432	0.765367	2.55344	0.0106663	0.0288069
LncRNA839	38.3473	-1.25914	0.493659	-2.55063	0.0107528	0.0289699
LncRNA1462	53.7853	-0.606323	0.239032	-2.53658	0.0111942	0.0298692
LncRNA1692	229.923	0.519865	0.204946	2.53659	0.0111937	0.0298692
LncRNA1808	554.906	-0.821964	0.324042	-2.5366	0.0111936	0.0298692
LncRNA491	32.2642	2.69432	1.062	2.53703	0.0111798	0.0298692
LncRNA1541	482.93	-0.659432	0.261366	-2.52302	0.011635	0.0308969
LncRNA835	95.6039	0.686833	0.272177	2.52347	0.0116202	0.0308969
LncRNA1193	32.4538	1.06389	0.422244	2.51961	0.0117487	0.0311241
LncRNA1100	24.7275	1.7104	0.680073	2.51503	0.0119024	0.0314563
LncRNA558	10.657	-1.41507	0.56322	-2.51247	0.0119889	0.031594
LncRNA667	14.4595	-1.48897	0.592787	-2.51181	0.0120114	0.031594
LncRNA1715	10.6028	1.45263	0.579589	2.5063	0.0122001	0.0320145
LncRNA798	63.7485	1.02277	0.409033	2.50045	0.0124037	0.0324719
LncRNA1221	24.4806	0.988042	0.395515	2.49812	0.0124855	0.0326093
LncRNA1372	14.9505	-1.19503	0.478708	-2.49636	0.0125477	0.0326181
LncRNA1456	38.9431	1.55131	0.621355	2.49666	0.012537	0.0326181
LncRNA1577	79.5922	0.551996	0.222011	2.48635	0.0129061	0.0334715
LncRNA267	30.3691	3.30987	1.34261	2.46524	0.0136921	0.0353448
LncRNA642	60.9995	0.729268	0.295759	2.46575	0.0136726	0.0353448
LncRNA322	22.7612	1.51676	0.615537	2.46412	0.0137349	0.0353729
LncRNA427	48.1484	-0.785192	0.319469	-2.4578	0.013979	0.0359184
LncRNA1486	19.9969	-1.20558	0.491002	-2.45534	0.0140753	0.0360512
LncRNA620	25.0783	-0.890674	0.362827	-2.45482	0.0140957	0.0360512
LncRNA1701	58.4372	-0.700806	0.285861	-2.45156	0.0142239	0.0362955
LncRNA1651	133.439	-0.728051	0.298245	-2.44112	0.0146419	0.0372764
LncRNA1662	191.327	0.985393	0.404167	2.43808	0.0147654	0.0375047
LncRNA1637	14.8913	-1.10512	0.454593	-2.43101	0.0150566	0.0381571
LncRNA231	17.8136	1.16205	0.478596	2.42805	0.0151802	0.0383828
LncRNA1655	14.0728	-1.23508	0.510361	-2.42001	0.0155201	0.0391529
LncRNA254	67.8076	1.79653	0.743361	2.41677	0.015659	0.0394137
LncRNA1422	145.576	-0.506775	0.209815	-2.41534	0.0157203	0.0394787
LncRNA1321	68.0224	2.53586	1.05046	2.41406	0.015776	0.0395291
LncRNA289	48.4917	-1.29968	0.538586	-2.41313	0.015816	0.03954
LncRNA1185	12.0682	1.37989	0.572494	2.41031	0.0159391	0.0397583
LncRNA966	27.7102	-0.923138	0.383334	-2.40818	0.0160322	0.0399007
LncRNA1622	20.0163	4.03159	1.6825	2.39619	0.0165666	0.0411384
LncRNA1350	43.1265	-1.42445	0.595386	-2.39249	0.0167347	0.0414631
LncRNA1805	49.1222	-0.903515	0.377792	-2.39157	0.0167766	0.0414743
LncRNA130	77.2818	-0.840139	0.351739	-2.38853	0.016916	0.041726
LncRNA1095	60.5788	-1.05348	0.442668	-2.37985	0.0173198	0.0426275
LncRNA1148	30.5471	-0.86659	0.364274	-2.37895	0.0173619	0.0426365
LncRNA1566	163.068	0.621022	0.261505	2.3748	0.0175586	0.0430244
LncRNA1458	75.3209	0.550033	0.231707	2.37383	0.0176047	0.0430424
LncRNA53	16.6105	1.21453	0.511942	2.3724	0.0176732	0.0431147
LncRNA1431	10.5281	4.05623	1.71552	2.36444	0.0180576	0.043956
LncRNA688	464.141	-0.797192	0.338004	-2.35853	0.0183475	0.0445641
LncRNA360	13.9912	-1.26305	0.535759	-2.35751	0.0183981	0.0445894
LncRNA1476	26.9448	-1.00643	0.427188	-2.35595	0.0184757	0.0446797
LncRNA43	263.421	0.370774	0.158423	2.3404	0.019263	0.0464825
LncRNA115	48.8175	1.27729	0.546982	2.33517	0.0195348	0.047036
LncRNA796	20.694	1.30169	0.558371	2.33122	0.0197415	0.047431
LncRNA517	5.82792	1.61583	0.698134	2.3145	0.0206404	0.0494149
LncRNA1644	74.4618	1.04332	0.451463	2.31096	0.0208349	0.0497349
LncRNA1639	14.5876	1.00012	0.434951	2.29939	0.0214827	0.0510617
LncRNA417	18.6684	-1.0625	0.461988	-2.29984	0.0214571	0.0510617
LncRNA260	150.542	0.748448	0.32597	2.29606	0.0216722	0.051402
LncRNA1229	8.11532	1.78377	0.778477	2.29136	0.0219426	0.0519324
LncRNA1101	207.716	1.07879	0.471426	2.28836	0.0221167	0.052233
LncRNA1066	284.38	0.433232	0.190091	2.27908	0.0226622	0.0532947
LncRNA574	15.3259	-1.09512	0.480505	-2.2791	0.0226613	0.0532947
LncRNA158	23.6761	-1.11887	0.491928	-2.27445	0.0229389	0.0538313
LncRNA621	17.9662	-1.16591	0.514056	-2.26806	0.0233257	0.0546235
LncRNA1835	12.4833	-1.42636	0.630887	-2.26089	0.0237662	0.0555379
LncRNA1499	9.96484	1.04029	0.462152	2.25097	0.0243875	0.05687
LncRNA1092	31.5678	0.931128	0.414601	2.24584	0.024714	0.0573144
LncRNA1137	124.196	-1.07218	0.47733	-2.24619	0.0246917	0.0573144
LncRNA646	2.84692	-3.75566	1.67249	-2.24555	0.024733	0.0573144
LncRNA1755	356.795	0.498297	0.222078	2.24379	0.0248461	0.0574566
LncRNA245	8.70437	-2.18516	0.978024	-2.23426	0.0254657	0.058767
LncRNA1186	89.4718	1.94323	0.871928	2.22866	0.0258366	0.0594992
LncRNA1377	54.9948	0.634839	0.28542	2.22423	0.0261333	0.0600579
LncRNA1220	20.1868	1.19316	0.537228	2.22096	0.0263537	0.0603146
LncRNA235	17.8544	1.16215	0.523133	2.22152	0.0263159	0.0603146
LncRNA1230	28.4044	0.838966	0.378949	2.21393	0.0268337	0.0612868
LncRNA1258	197.819	-0.332656	0.150426	-2.21143	0.0270058	0.0615532
LncRNA94	14.6289	0.944774	0.428459	2.20505	0.0274504	0.0624383
LncRNA1145	38.3127	-0.95192	0.432695	-2.19998	0.0278085	0.0631235
LncRNA528	8.5452	-1.46341	0.665708	-2.19827	0.0279299	0.0632697
LncRNA619	236.924	-0.377665	0.172064	-2.1949	0.0281706	0.063685
LncRNA1844	33.0876	0.717642	0.328606	2.1839	0.0289697	0.0653585
LncRNA764	17.8076	-0.995622	0.457891	-2.17437	0.0296775	0.0668195
LncRNA808	27.2005	-1.01244	0.46719	-2.16708	0.0302286	0.0679226
LncRNA1515	1163.77	0.745181	0.344898	2.16058	0.0307278	0.0687659
LncRNA541	28.3322	-1.00745	0.466274	-2.16063	0.0307237	0.0687659
LncRNA1194	98.843	0.621398	0.287826	2.15894	0.0308548	0.0687789
LncRNA908	28.3889	0.839294	0.388759	2.1589	0.0308576	0.0687789
LncRNA1505	472.999	0.4188	0.19419	2.15665	0.0310329	0.069031
LncRNA1609	1959.46	0.709379	0.330018	2.14951	0.0315937	0.0701339
LncRNA1672	27.1227	-0.884184	0.411489	-2.14874	0.031655	0.0701339
LncRNA1283	80.8052	0.652757	0.303928	2.14773	0.031735	0.070171
LncRNA1531	21.5412	-0.858902	0.400321	-2.14553	0.0319102	0.0704181
LncRNA648	31.9088	-1.02392	0.479531	-2.13526	0.0327395	0.0721049
LncRNA1717	236.819	0.727692	0.341116	2.13327	0.0329026	0.0722293
LncRNA185	5.80968	1.705	0.799349	2.13298	0.0329261	0.0722293
LncRNA697	10.56	-1.13803	0.534399	-2.12956	0.0332082	0.0727044
LncRNA1613	12.478	1.15912	0.54522	2.12598	0.0335053	0.0732104
LncRNA1293	33.5981	-0.996479	0.469738	-2.12135	0.0338924	0.07378
LncRNA391	61.8766	0.707727	0.333633	2.12127	0.0338989	0.07378
LncRNA799	30.368	-0.731696	0.347758	-2.10404	0.035375	0.0768419
LncRNA596	104.649	0.445741	0.212502	2.09758	0.0359421	0.0779213
LncRNA1698	64.2641	-0.692293	0.330431	-2.09512	0.0361602	0.0781546
LncRNA210	50.9432	-0.575771	0.27486	-2.09478	0.0361905	0.0781546
LncRNA1197	29.3331	0.95225	0.454863	2.09349	0.0363057	0.0782511
LncRNA1526	4.66731	2.46649	1.1791	2.09185	0.0364517	0.0784135
LncRNA1242	24.6081	0.878136	0.420877	2.08644	0.0369385	0.0793071
LncRNA1253	34.645	-1.05124	0.505377	-2.08012	0.0375145	0.0803881
LncRNA1367	9.72719	1.0683	0.514066	2.07815	0.037696	0.0804888
LncRNA657	85.6256	-0.45755	0.220184	-2.07803	0.0377064	0.0804888
LncRNA864	21.5942	1.05644	0.509648	2.07288	0.0381839	0.0813514
LncRNA456	20.8387	1.05227	0.509599	2.06489	0.0389334	0.0827894
LncRNA398	26.0828	-1.42885	0.692263	-2.06403	0.0390152	0.0828048
LncRNA1520	32.4302	-0.712017	0.346164	-2.05688	0.0396979	0.0839326
LncRNA647	65.6943	-0.905266	0.440441	-2.05537	0.0398437	0.0840809
LncRNA1189	22.6962	-0.78636	0.383108	-2.05258	0.0401131	0.0844888
LncRNA695	8.96009	-1.52473	0.743446	-2.05089	0.0402777	0.0846748
LncRNA1394	2808.81	0.636004	0.310574	2.04784	0.040576	0.0849857
LncRNA173	14.2165	-1.32959	0.649273	-2.04781	0.0405787	0.0849857
LncRNA386	59.7702	-0.612212	0.299534	-2.04388	0.0409652	0.0856335
LncRNA64	207.77	1.15266	0.565089	2.03978	0.0413721	0.0863215
LncRNA52	166.378	0.482142	0.236883	2.03536	0.0418147	0.0870812
LncRNA23	959.122	0.401677	0.197942	2.02927	0.0424309	0.0880947
LncRNA535	108.721	-0.456691	0.225084	-2.02898	0.04246	0.0880947
LncRNA1751	150.665	-0.55231	0.272774	-2.02479	0.0428889	0.0888185
LncRNA164	41.0251	-0.793465	0.393982	-2.01397	0.0440132	0.090977
LncRNA1407	22.0184	1.38404	0.690255	2.00512	0.0449508	0.0927423
LncRNA205	24.7275	0.909831	0.456704	1.99217	0.0463529	0.0952935
LncRNA255	10.509	-1.31395	0.659579	-1.99211	0.046359	0.0952935
LncRNA1483	53.9498	0.834016	0.419212	1.98948	0.0466477	0.0957097
LncRNA1316	14.6776	-1.0609	0.533903	-1.98707	0.046915	0.0960805
LncRNA691	38.3679	-0.651684	0.32896	-1.98104	0.0475866	0.0972764
LncRNA1546	20.0855	0.794555	0.401776	1.97761	0.0479731	0.0978862
LncRNA1432	20.4109	-0.824339	0.418134	-1.97147	0.0486702	0.0991265
LncRNA1138	36.2851	-1.10124	0.559275	-1.96905	0.0489473	0.0995083
LncRNA263	12.3731	-1.25329	0.637098	-1.96718	0.0491621	0.0997623

## Sheet: 24hpi
LincRNA_ID	baseMean	log2FoldChange	lfcSE	stat	pvalue	padj
LncRNA940	292.579	1.82458	0.139863	13.0454	6.74599e-39	7.11027e-36
LncRNA448	307.494	-5.03586	0.39369	-12.7914	1.83043e-37	9.64637e-35
LncRNA379	107.458	-4.94107	0.397062	-12.4441	1.50601e-35	5.2911e-33
LncRNA768	146.357	3.6569	0.310928	11.7613	6.18067e-32	1.62861e-29
LncRNA178	241.923	-4.30461	0.366636	-11.7408	7.87238e-32	1.6595e-29
LncRNA1174	432.231	2.1042	0.194929	10.7947	3.64556e-27	6.40403e-25
LncRNA46	251.08	3.73044	0.353903	10.5409	5.59859e-26	8.42988e-24
LncRNA315	165.011	3.31927	0.320056	10.3709	3.36305e-25	4.43082e-23
LncRNA1847	149.485	-3.10201	0.302987	-10.2381	1.33867e-24	1.56773e-22
LncRNA1441	260.71	-3.73688	0.368368	-10.1444	3.50853e-24	3.69799e-22
LncRNA1251	78.9905	3.62019	0.364211	9.9398	2.79389e-23	2.67705e-21
LncRNA136	227.892	-1.95063	0.197521	-9.87557	5.31286e-23	4.66646e-21
LncRNA572	112.306	-2.17369	0.228879	-9.49714	2.15729e-21	1.74906e-19
LncRNA632	63.2491	-5.44398	0.596446	-9.12737	7.01822e-20	5.28372e-18
LncRNA36	101.629	2.52113	0.291704	8.64279	5.48564e-18	3.85458e-16
LncRNA1012	58.0884	-2.89194	0.337813	-8.56078	1.12109e-17	7.38516e-16
LncRNA1318	55.3818	-4.64703	0.543292	-8.55346	1.19455e-17	7.40619e-16
LncRNA1443	82.7498	2.61321	0.30686	8.51598	1.65193e-17	9.67297e-16
LncRNA1346	502.97	-1.43333	0.169603	-8.45108	2.88622e-17	1.60109e-15
LncRNA332	447.949	2.58617	0.308314	8.38812	4.9397e-17	2.60322e-15
LncRNA930	68.877	-2.79344	0.339686	-8.22361	1.97474e-16	9.91131e-15
LncRNA27	179.537	1.64336	0.201333	8.16237	3.28516e-16	1.57389e-14
LncRNA1151	447.3	-1.90882	0.234991	-8.12297	4.54909e-16	2.08467e-14
LncRNA1361	37.648	-3.0926	0.386814	-7.99504	1.29532e-15	5.54223e-14
LncRNA738	234.848	1.36992	0.171385	7.99322	1.31457e-15	5.54223e-14
LncRNA790	72.1752	-1.96587	0.25848	-7.60552	2.83767e-14	1.15035e-12
LncRNA1653	246.182	1.501	0.200486	7.48682	7.05645e-14	2.75463e-12
LncRNA61	42.6948	-3.20747	0.444945	-7.20869	5.64945e-13	2.12661e-11
LncRNA758	45.6307	-2.57954	0.363954	-7.08756	1.36501e-12	4.96109e-11
LncRNA682	47.3268	2.51139	0.357713	7.0207	2.20753e-12	7.75579e-11
LncRNA739	49.4256	-2.90227	0.41636	-6.97059	3.15625e-12	1.07313e-10
LncRNA1118	69.4886	-2.01984	0.291051	-6.93982	3.926e-12	1.29313e-10
LncRNA1513	23.5697	-4.10882	0.593763	-6.91996	4.51768e-12	1.44292e-10
LncRNA573	40.6412	-3.53359	0.513365	-6.88318	5.85297e-12	1.81442e-10
LncRNA215	67.5234	-1.99388	0.290409	-6.86577	6.61346e-12	1.9916e-10
LncRNA330	31.4578	-5.2974	0.773193	-6.85133	7.31668e-12	2.14216e-10
LncRNA285	311.296	-1.6839	0.248898	-6.76541	1.32935e-11	3.78684e-10
LncRNA338	327.592	2.07106	0.31248	6.62783	3.40655e-11	9.44869e-10
LncRNA26	19.079	3.17461	0.481045	6.59941	4.12806e-11	1.11563e-09
LncRNA1464	57.967	2.2002	0.335696	6.55415	5.59589e-11	1.47452e-09
LncRNA41	276.245	2.20029	0.336414	6.54042	6.13458e-11	1.57703e-09
LncRNA1648	136.296	1.93504	0.297951	6.4945	8.33074e-11	2.042e-09
LncRNA1335	53.3638	-1.98064	0.307037	-6.45082	1.11247e-10	2.66488e-09
LncRNA1192	147.462	-1.74498	0.274948	-6.34658	2.2015e-10	5.1564e-09
LncRNA1632	76.6573	-2.1592	0.340705	-6.33745	2.33595e-10	5.35238e-09
LncRNA1147	131.25	-1.53943	0.243627	-6.31879	2.63627e-10	5.91198e-09
LncRNA678	275.485	-2.47774	0.393686	-6.29368	3.10023e-10	6.80759e-09
LncRNA610	26.2803	-3.07214	0.488887	-6.28394	3.30095e-10	7.10042e-09
LncRNA1629	45.781	1.80385	0.288361	6.25553	3.96166e-10	8.35119e-09
LncRNA625	129.091	-1.20032	0.192433	-6.23763	4.44249e-10	9.18114e-09
LncRNA1589	314.285	1.50147	0.244069	6.15184	7.65893e-10	1.52312e-08
LncRNA1727	42.54	-2.22373	0.364914	-6.09384	1.10233e-09	2.15159e-08
LncRNA76	22.8261	-3.57099	0.595339	-5.99824	1.99469e-09	3.82256e-08
LncRNA756	186.63	1.45358	0.24316	5.97788	2.26061e-09	4.25479e-08
LncRNA1141	86.6888	2.21401	0.371531	5.95915	2.5355e-09	4.68844e-08
LncRNA279	179.123	-1.75297	0.296481	-5.91261	3.36723e-09	6.11907e-08
LncRNA872	38.2364	1.89491	0.32235	5.87843	4.14166e-09	7.39884e-08
LncRNA1587	145.869	-1.79636	0.307977	-5.83276	5.45164e-09	9.57671e-08
LncRNA854	97.1074	-1.21384	0.209717	-5.78799	7.12356e-09	1.23086e-07
LncRNA1077	398.864	-1.15972	0.201127	-5.76609	8.11336e-09	1.37927e-07
LncRNA776	49.2981	2.12554	0.369664	5.74991	8.9291e-09	1.49385e-07
LncRNA1387	27.6563	-2.58037	0.449364	-5.74227	9.34141e-09	1.53841e-07
LncRNA1511	41.9697	2.30943	0.404314	5.71197	1.11674e-08	1.81083e-07
LncRNA503	70.5902	1.61461	0.283749	5.69026	1.26849e-08	2.02575e-07
LncRNA1199	29.9293	-2.12083	0.373141	-5.68373	1.31787e-08	2.07319e-07
LncRNA201	20.9299	3.61723	0.646304	5.59678	2.18364e-08	3.38464e-07
LncRNA1390	33.237	2.7122	0.487288	5.56589	2.60811e-08	3.98399e-07
LncRNA1402	46.9017	-1.67149	0.303405	-5.5091	3.60666e-08	5.4306e-07
LncRNA1273	72.8144	2.4949	0.453314	5.5037	3.71909e-08	5.52101e-07
LncRNA1485	17.8832	-3.28197	0.601325	-5.4579	4.8181e-08	7.05316e-07
LncRNA68	34.127	2.60201	0.477076	5.45408	4.92284e-08	7.10777e-07
LncRNA1108	32.7233	-2.52912	0.466914	-5.41668	6.07154e-08	8.64785e-07
LncRNA356	448.598	1.57675	0.293074	5.38003	7.44739e-08	1.04661e-06
LncRNA1102	89.0061	2.07969	0.386829	5.37625	7.60541e-08	1.05475e-06
LncRNA770	46.9142	-2.08872	0.395921	-5.27559	1.32329e-07	1.81137e-06
LncRNA1360	112.963	-1.19765	0.230427	-5.19753	2.01954e-07	2.72897e-06
LncRNA82	81.0499	1.53041	0.296966	5.15348	2.557e-07	3.36884e-06
LncRNA1666	322.496	-0.845213	0.164269	-5.14529	2.67114e-07	3.47578e-06
LncRNA1112	16.1362	2.83313	0.556732	5.08886	3.60221e-07	4.63015e-06
LncRNA1194	98.843	1.44272	0.283808	5.08344	3.70651e-07	4.70683e-06
LncRNA1047	115.285	1.69203	0.333699	5.07052	3.96727e-07	4.97798e-06
LncRNA1776	23.2721	-2.46068	0.4885	-5.03721	4.72362e-07	5.85729e-06
LncRNA779	70.6046	-1.55492	0.312813	-4.97076	6.66898e-07	8.17338e-06
LncRNA141	45.6789	1.80122	0.363216	4.95907	7.08311e-07	8.5711e-06
LncRNA1516	104.092	1.31861	0.266005	4.95708	7.15614e-07	8.5711e-06
LncRNA337	61.0209	-2.17697	0.440774	-4.93897	7.85348e-07	9.30064e-06
LncRNA171	16.093	2.36354	0.478962	4.93471	8.02691e-07	9.40041e-06
LncRNA1283	80.8052	1.49021	0.302873	4.92024	8.64383e-07	1.00116e-05
LncRNA1309	97.1681	-1.35525	0.277558	-4.88277	1.04607e-06	1.19844e-05
LncRNA445	125.798	1.18597	0.243519	4.87014	1.11519e-06	1.26388e-05
LncRNA1354	115.371	-1.48126	0.304601	-4.86294	1.15656e-06	1.29682e-05
LncRNA1726	226.643	-1.0719	0.220651	-4.85789	1.18642e-06	1.3163e-05
LncRNA629	61.9069	1.57363	0.325823	4.82969	1.36743e-06	1.50133e-05
LncRNA995	138.283	1.18415	0.245791	4.81771	1.45212e-06	1.57787e-05
LncRNA1149	95.4449	0.989025	0.205743	4.80708	1.53151e-06	1.64715e-05
LncRNA422	20.2147	-3.31862	0.693634	-4.78439	1.71504e-06	1.82591e-05
LncRNA1415	117.129	1.36502	0.285814	4.77591	1.78893e-06	1.88553e-05
LncRNA923	470.494	0.893448	0.188596	4.73737	2.16513e-06	2.25945e-05
LncRNA1264	110.1	-4.10652	0.867931	-4.73138	2.22994e-06	2.30255e-05
LncRNA982	35.5343	-1.53642	0.324855	-4.72956	2.25012e-06	2.30255e-05
LncRNA303	9.12457	4.33026	0.929186	4.66028	3.15783e-06	3.20034e-05
LncRNA669	19.6829	6.10885	1.31351	4.65078	3.3068e-06	3.3194e-05
LncRNA593	20.3282	2.39156	0.515052	4.64333	3.42844e-06	3.40903e-05
LncRNA1641	275.354	-0.958265	0.207184	-4.62519	3.74261e-06	3.68665e-05
LncRNA30	359.316	1.15844	0.252246	4.59251	4.37945e-06	4.27402e-05
LncRNA651	23.1756	-1.93576	0.422726	-4.57922	4.66706e-06	4.51292e-05
LncRNA137	35.0001	-2.49753	0.545976	-4.57442	4.77531e-06	4.57562e-05
LncRNA1026	123.878	-1.60359	0.350817	-4.57102	4.85347e-06	4.60861e-05
LncRNA1470	235.93	0.903237	0.197965	4.56261	5.0522e-06	4.74185e-05
LncRNA749	69.9288	2.91789	0.639705	4.5613	5.08376e-06	4.74185e-05
LncRNA392	20.323	1.80964	0.397242	4.5555	5.22601e-06	4.83177e-05
LncRNA1606	39.6105	-1.59104	0.352512	-4.51342	6.37894e-06	5.84643e-05
LncRNA766	116.958	-1.24903	0.277092	-4.50765	6.55484e-06	5.95586e-05
LncRNA353	44.0413	1.3213	0.293279	4.50527	6.62899e-06	5.97176e-05
LncRNA803	15.2139	2.85333	0.635237	4.49175	7.06391e-06	6.30963e-05
LncRNA98	33.1645	1.44273	0.321736	4.4842	7.31881e-06	6.48237e-05
LncRNA1818	9.5857	-3.73719	0.835923	-4.47074	7.795e-06	6.84661e-05
LncRNA1110	71.813	-11.8287	2.65123	-4.46157	8.13596e-06	7.08702e-05
LncRNA127	27.03	1.96729	0.442792	4.44293	8.874e-06	7.66656e-05
LncRNA1187	65.5504	1.15752	0.261532	4.42594	9.60247e-06	8.22846e-05
LncRNA1128	16.841	2.20146	0.498989	4.41184	1.02494e-05	8.712e-05
LncRNA239	28.961	1.58304	0.361042	4.38465	1.16174e-05	9.79582e-05
LncRNA75	86.5291	1.07756	0.246546	4.37063	1.23887e-05	0.000103632
LncRNA910	79.4665	-1.41999	0.326299	-4.3518	1.35026e-05	0.000112061
LncRNA1472	146.957	0.732519	0.168733	4.34129	1.41645e-05	0.000116636
LncRNA1285	35.4049	1.7393	0.406772	4.27586	1.90397e-05	0.000155564
LncRNA1304	39.3404	-1.63765	0.385237	-4.25102	2.128e-05	0.000171215
LncRNA1510	258.523	0.77297	0.181822	4.25124	2.1259e-05	0.000171215
LncRNA647	65.6943	-1.85967	0.441067	-4.2163	2.48343e-05	0.000198298
LncRNA79	14.5361	-2.72181	0.653539	-4.16473	3.11724e-05	0.000247036
LncRNA540	91.5933	-1.20065	0.291335	-4.1212	3.76897e-05	0.000296455
LncRNA9	90.7949	-1.06431	0.258806	-4.11239	3.91578e-05	0.000305721
LncRNA153	15.3031	-2.10928	0.513262	-4.10956	3.96406e-05	0.000307214
LncRNA1300	71.2128	2.73308	0.666258	4.10213	4.09364e-05	0.000314941
LncRNA348	34.3917	-1.6121	0.39529	-4.07826	4.53745e-05	0.000346556
LncRNA869	20.4382	-1.57563	0.387943	-4.06149	4.87615e-05	0.000369746
LncRNA1619	222.997	1.07684	0.265475	4.05626	4.98654e-05	0.000375415
LncRNA1048	51.6293	4.91361	1.21459	4.04548	5.2217e-05	0.000390332
LncRNA51	24.9273	1.53293	0.379525	4.03907	5.36628e-05	0.000398314
LncRNA961	340.866	1.11794	0.276984	4.03612	5.43425e-05	0.000400538
LncRNA1178	11.5179	2.51392	0.625021	4.02214	5.76723e-05	0.000422129
LncRNA352	11.0472	-2.80081	0.703861	-3.97921	6.91458e-05	0.000502618
LncRNA1584	25.25	-1.98869	0.50066	-3.97213	7.12322e-05	0.000511715
LncRNA188	27.4905	-1.67871	0.422669	-3.97168	7.13682e-05	0.000511715
LncRNA1484	13.3022	2.62161	0.660616	3.96844	7.23457e-05	0.000515219
LncRNA834	93.5342	1.09046	0.276098	3.94955	7.82968e-05	0.000553858
LncRNA316	68.7861	-1.61375	0.40892	-3.94636	7.93478e-05	0.000557551
LncRNA173	14.2165	-2.62746	0.670381	-3.91935	8.8789e-05	0.000619759
LncRNA536	43.9084	1.56256	0.399812	3.90824	9.29697e-05	0.000644672
LncRNA804	15.7526	-2.36692	0.607184	-3.8982	9.69109e-05	0.000667609
LncRNA1152	21.3921	1.67513	0.430161	3.8942	9.8522e-05	0.0006743
LncRNA1220	20.1868	1.96207	0.504976	3.88546	0.000102135	0.000694516
LncRNA1582	57.412	-1.29283	0.333182	-3.88024	0.000104355	0.000705062
LncRNA1392	84.1716	1.62882	0.422981	3.8508	0.00011773	0.000790368
LncRNA1636	56.1683	-1.67017	0.436025	-3.83045	0.00012791	0.000848662
LncRNA873	11.4922	2.53081	0.660746	3.83023	0.000128024	0.000848662
LncRNA381	45.3097	-1.20007	0.313504	-3.82791	0.000129234	0.000851327
LncRNA1786	29.6856	-2.80072	0.733116	-3.8203	0.000133292	0.000872605
LncRNA1344	150.536	-0.883857	0.232003	-3.80968	0.000139148	0.000905319
LncRNA182	19.3634	1.75675	0.461352	3.80782	0.000140198	0.000906558
LncRNA1532	29.0609	1.20104	0.315826	3.80284	0.000143048	0.000919347
LncRNA1016	72.2689	-1.01155	0.26621	-3.79982	0.000144801	0.000924972
LncRNA1345	27.221	1.53292	0.40378	3.79641	0.000146805	0.000932121
LncRNA1326	43.0184	1.03367	0.272911	3.78756	0.000152134	0.000960177
LncRNA134	242.305	-1.21348	0.32123	-3.77761	0.000158342	0.00098883
LncRNA21	35.6454	1.62611	0.430497	3.77728	0.000158551	0.00098883
LncRNA1074	20.6927	-1.76975	0.472278	-3.74726	0.000178774	0.00110242
LncRNA1419	339.072	-0.618977	0.165186	-3.74715	0.000178856	0.00110242
LncRNA1154	63.6716	1.99622	0.534876	3.73211	0.000189883	0.00116358
LncRNA218	95.5206	1.14058	0.305807	3.72974	0.000191677	0.00116779
LncRNA1214	10.9634	9.78825	2.66235	3.67655	0.000236413	0.00143207
LncRNA1366	21.0842	1.32988	0.362807	3.66554	0.00024682	0.00148379
LncRNA306	37.684	1.5916	0.434322	3.66456	0.000247768	0.00148379
LncRNA687	41.0702	-0.998124	0.274555	-3.63542	0.000277524	0.00164332
LncRNA1592	115.81	2.98945	0.826092	3.61878	0.000295992	0.00174288
LncRNA1286	350.212	0.67956	0.188919	3.5971	0.000321779	0.0018842
LncRNA731	156.705	0.752045	0.209485	3.58998	0.000330709	0.00192578
LncRNA120	96.147	-1.23801	0.349823	-3.53897	0.000401691	0.00232627
LncRNA1030	126.449	1.24589	0.352882	3.53062	0.000414592	0.00238787
LncRNA143	92.8562	1.01735	0.289728	3.5114	0.000445752	0.00255338
LncRNA1168	186.297	0.647713	0.184922	3.50262	0.000460706	0.00262478
LncRNA254	67.8076	2.49978	0.717215	3.4854	0.000491406	0.00278463
LncRNA907	14.9683	-9.2363	2.65334	-3.48101	0.000499534	0.00281556
LncRNA22	650.407	-0.681262	0.195908	-3.47746	0.000506182	0.00283785
LncRNA241	161.039	1.17883	0.339171	3.47561	0.000509696	0.00284243
LncRNA374	17.0239	1.43484	0.414577	3.46097	0.000538228	0.00298575
LncRNA404	10.7458	2.08578	0.603335	3.45708	0.000546054	0.0030133
LncRNA281	15.0859	-1.90088	0.550854	-3.45078	0.000558962	0.00306847
LncRNA602	15.1289	-9.2089	2.67254	-3.44574	0.000569492	0.00311008
LncRNA724	35.8263	-1.3218	0.385318	-3.43041	0.000602675	0.00327433
LncRNA1050	62.5756	0.927083	0.272107	3.40706	0.00065667	0.00354938
LncRNA814	20.3785	1.67661	0.494771	3.38865	0.000702385	0.00377711
LncRNA751	29.7088	1.07062	0.316141	3.38652	0.000707855	0.0037872
LncRNA466	65.5027	2.31602	0.684254	3.38474	0.000712455	0.00379256
LncRNA614	26.9594	2.73961	0.810056	3.382	0.000719596	0.00381133
LncRNA924	20.4217	1.9979	0.591233	3.37921	0.00072695	0.00383103
LncRNA258	13.4086	1.99114	0.592239	3.36206	0.000773627	0.00405673
LncRNA436	35.713	-1.49377	0.444596	-3.35984	0.000779887	0.00406931
LncRNA1583	23.2072	1.75343	0.523786	3.34761	0.000815107	0.00423213
LncRNA970	64.7125	-2.25941	0.676462	-3.34004	0.000837649	0.00432785
LncRNA1519	8.76949	8.90081	2.66878	3.33516	0.00085249	0.00438305
LncRNA471	15.4511	-1.50868	0.453535	-3.32648	0.000879502	0.00449998
LncRNA865	181.325	-1.86344	0.561628	-3.31793	0.000906881	0.00461764
LncRNA1177	32.9938	1.2825	0.387342	3.31102	0.000929558	0.00471036
LncRNA1613	12.478	1.90628	0.579257	3.29091	0.000998652	0.00501692
LncRNA94	14.6289	1.50926	0.458651	3.29065	0.000999575	0.00501692
LncRNA386	59.7702	-0.947452	0.289331	-3.27462	0.00105802	0.00528511
LncRNA462	40.0898	-1.25358	0.383089	-3.2723	0.00106677	0.00530364
LncRNA596	104.649	0.676783	0.206964	3.27005	0.00107527	0.00532082
LncRNA597	11.0455	-1.73995	0.532701	-3.26628	0.00108971	0.00536705
LncRNA328	164.753	2.72603	0.835894	3.26121	0.00110937	0.00543848
LncRNA954	143.549	0.874573	0.268455	3.2578	0.00112278	0.00547876
LncRNA1027	27.8928	-1.20078	0.369087	-3.25339	0.00114038	0.00553897
LncRNA1447	9.19492	-2.41133	0.742938	-3.24567	0.00117174	0.0056652
LncRNA1740	23.1236	1.3663	0.422092	3.23698	0.00120801	0.00581388
LncRNA1799	44.8833	-1.36564	0.423809	-3.2223	0.00127164	0.00609233
LncRNA828	71.6805	0.840062	0.26085	3.22048	0.00127976	0.00610346
LncRNA1462	53.7853	-0.761417	0.236554	-3.21879	0.00128731	0.00611184
LncRNA1351	298.984	-0.820368	0.258104	-3.17843	0.00148073	0.0069986
LncRNA1723	17.4029	-1.35313	0.427085	-3.16829	0.00153338	0.00721508
LncRNA1373	89.692	0.916925	0.289996	3.16186	0.00156766	0.00734362
LncRNA1109	140.667	1.42632	0.453264	3.14678	0.00165081	0.00769893
LncRNA13	92.4651	-1.31065	0.41771	-3.1377	0.00170277	0.00787156
LncRNA84	32.8706	-1.12402	0.358208	-3.13791	0.00170159	0.00787156
LncRNA391	61.8766	1.07231	0.343579	3.121	0.00180239	0.00829572
LncRNA541	28.3322	-1.44734	0.464736	-3.11434	0.00184359	0.00844845
LncRNA410	11.0249	-2.01407	0.647078	-3.11257	0.00185469	0.00846251
LncRNA667	14.4595	2.32277	0.747512	3.10734	0.00188779	0.00857645
LncRNA1534	118.764	1.16244	0.375235	3.09789	0.00194902	0.0088166
LncRNA192	18.6377	1.24445	0.402937	3.08845	0.00201207	0.0090629
LncRNA395	50.7033	1.20439	0.390304	3.08576	0.00203033	0.00910624
LncRNA1768	52.6952	-0.965474	0.31353	-3.07937	0.00207442	0.00926457
LncRNA1827	18.8091	-1.54345	0.504875	-3.0571	0.00223493	0.00993931
LncRNA1096	15.3134	1.38621	0.454512	3.04989	0.00228926	0.0101382
LncRNA433	52.2132	-1.0573	0.348475	-3.03407	0.00241276	0.0106404
LncRNA1781	48.3035	-0.758451	0.250551	-3.02713	0.00246888	0.0108425
LncRNA1434	14.3212	1.58756	0.524804	3.02505	0.0024859	0.0108719
LncRNA1816	128.304	-0.569037	0.188513	-3.01855	0.00253989	0.0110622
LncRNA594	41.7759	1.97638	0.657872	3.0042	0.00266279	0.0115497
LncRNA18	608.803	0.511141	0.170739	2.99369	0.00275623	0.011906
LncRNA1487	10.7254	1.59208	0.533193	2.98594	0.00282709	0.0121128
LncRNA837	26.8121	1.13761	0.380976	2.98604	0.00282614	0.0121128
LncRNA403	26.799	1.14081	0.384431	2.96752	0.00300215	0.0128108
LncRNA1209	91.6922	1.19267	0.403159	2.95831	0.00309328	0.0131464
LncRNA390	109.486	-1.24929	0.42278	-2.95495	0.00312724	0.0132374
LncRNA818	20.6428	1.64486	0.557342	2.95127	0.00316472	0.0133425
LncRNA180	9.318	-1.78189	0.607998	-2.93076	0.00338139	0.0141907
LncRNA900	35.5051	-0.951217	0.32468	-2.9297	0.00339284	0.0141907
LncRNA1433	15.8113	-1.44234	0.49391	-2.92025	0.0034975	0.0145706
LncRNA255	10.509	-2.12687	0.729017	-2.91745	0.00352912	0.0146444
LncRNA345	477.734	-0.528821	0.18137	-2.9157	0.00354893	0.0146689
LncRNA686	79.5572	-0.910333	0.31259	-2.91223	0.00358859	0.0147749
LncRNA809	55.0849	1.02794	0.353402	2.90869	0.00362942	0.0148848
LncRNA204	123.639	1.27495	0.443165	2.87691	0.00401588	0.0164059
LncRNA168	50.6523	-0.879277	0.306075	-2.87275	0.00406914	0.0165594
LncRNA1478	35.6667	3.51677	1.22499	2.87086	0.00409353	0.0165945
LncRNA1120	51.2877	0.950428	0.331447	2.86751	0.00413713	0.016707
LncRNA1829	20.6342	-1.23262	0.432759	-2.84829	0.00439554	0.0176828
LncRNA1305	27.5426	1.08455	0.383139	2.8307	0.00464459	0.0186137
LncRNA1092	31.5678	1.07994	0.382948	2.82007	0.00480126	0.0190963
LncRNA318	29.6729	1.53801	0.545193	2.82105	0.0047867	0.0190963
LncRNA158	23.6761	-1.28045	0.454449	-2.81758	0.00483865	0.0191727
LncRNA265	54.1803	-0.76088	0.270408	-2.81383	0.00489557	0.0193256
LncRNA31	42.0382	-1.42042	0.507812	-2.79713	0.00515582	0.020277
LncRNA365	45.2984	-1.00639	0.362342	-2.77746	0.00547857	0.0214662
LncRNA500	49.8299	0.768599	0.278049	2.76425	0.00570536	0.022272
LncRNA385	118.609	-0.498379	0.180695	-2.75812	0.00581355	0.0226106
LncRNA1031	203.363	0.945557	0.344286	2.74643	0.0060248	0.023319
LncRNA1523	51.4746	0.902697	0.328779	2.74561	0.00603992	0.023319
LncRNA531	19.7354	1.4167	0.518762	2.73093	0.00631551	0.024294
LncRNA1567	38.4093	2.11847	0.781342	2.71133	0.00670142	0.0256847
LncRNA662	55.5692	-1.58623	0.586068	-2.70656	0.00679841	0.025962
LncRNA1186	89.4718	-2.33295	0.865156	-2.69657	0.00700582	0.0266575
LncRNA660	14.426	-1.40789	0.523339	-2.69021	0.00714064	0.0270728
LncRNA455	178.308	0.891964	0.333744	2.6726	0.00752658	0.0284338
LncRNA1675	152.846	-1.21361	0.454764	-2.66865	0.0076156	0.0286673
LncRNA341	15.5149	-1.5939	0.598803	-2.66182	0.00777205	0.0291521
LncRNA115	48.8175	1.47749	0.555669	2.65893	0.00783887	0.0292985
LncRNA890	85.2936	0.702987	0.264518	2.65761	0.00786963	0.0293095
LncRNA1597	19.6164	1.49473	0.56338	2.65315	0.00797455	0.0295169
LncRNA1826	296.891	-0.666593	0.251386	-2.65168	0.00800933	0.0295169
LncRNA44	189.165	0.476463	0.179677	2.65178	0.00800695	0.0295169
LncRNA1801	34.5856	-1.15728	0.438725	-2.63782	0.00834405	0.0306433
LncRNA1844	33.0876	0.812841	0.309869	2.62318	0.00871132	0.031881
LncRNA126	8.87334	-1.65688	0.633821	-2.61412	0.00894583	0.032626
LncRNA425	33.6734	-0.904399	0.346291	-2.61167	0.00901008	0.032747
LncRNA1531	21.5412	-1.01473	0.38895	-2.60891	0.0090832	0.0328993
LncRNA1372	14.9505	-1.17778	0.451883	-2.60638	0.00915049	0.0329996
LncRNA1577	79.5922	0.558513	0.214454	2.60435	0.00920483	0.0329996
LncRNA851	93.3509	-0.663722	0.254759	-2.6053	0.00917946	0.0329996
LncRNA413	12.1546	1.28571	0.494635	2.59932	0.00934091	0.0331684
LncRNA742	10.3651	1.36784	0.526296	2.599	0.00934952	0.0331684
LncRNA757	27.28	0.995589	0.383062	2.59903	0.0093488	0.0331684
LncRNA1741	83.7837	-1.01326	0.391129	-2.59062	0.0095804	0.0337717
LncRNA29	24.1582	1.15528	0.446206	2.58913	0.00962191	0.033805
LncRNA1205	9.98409	-1.63763	0.633229	-2.58616	0.00970508	0.0339068
LncRNA955	26.6709	1.06918	0.413482	2.5858	0.00971524	0.0339068
LncRNA322	22.7612	1.66385	0.644836	2.58027	0.00987241	0.0343416
LncRNA1195	83.1088	0.534525	0.207302	2.57849	0.00992338	0.0343444
LncRNA1712	141.037	1.65791	0.643108	2.57797	0.00993837	0.0343444
LncRNA648	31.9088	-1.21199	0.472704	-2.56395	0.0103489	0.0356462
LncRNA373	8.60533	-1.79988	0.702686	-2.56142	0.0104244	0.0357893
LncRNA229	237.219	0.482945	0.189488	2.54869	0.0108128	0.0370023
LncRNA1544	158.724	0.44564	0.175135	2.54454	0.010942	0.0373233
LncRNA1779	37.3082	-0.980321	0.38561	-2.54226	0.0110138	0.037447
LncRNA287	15.2028	-1.03197	0.408531	-2.52604	0.0115357	0.0390952
LncRNA1217	18.9994	-1.01598	0.402544	-2.5239	0.0116061	0.0392079
LncRNA547	32.9192	0.815021	0.323647	2.51824	0.0117944	0.0396029
LncRNA796	20.694	1.44919	0.575504	2.51812	0.0117982	0.0396029
LncRNA203	52.0625	-0.718324	0.285907	-2.51244	0.01199	0.0399921
LncRNA690	36.1214	-0.829412	0.329978	-2.51354	0.0119526	0.0399921
LncRNA1237	15.5663	1.1575	0.461386	2.50874	0.0121164	0.040286
LncRNA1331	64.7774	-1.05229	0.420444	-2.50279	0.0123217	0.0408398
LncRNA1000	27.6467	0.97453	0.393061	2.47933	0.0131628	0.043491
LncRNA1600	10.0854	-1.52298	0.615003	-2.47637	0.0132725	0.0437163
LncRNA1775	14.2793	-1.29032	0.522997	-2.46716	0.013619	0.0447177
LncRNA1611	19.7641	1.30362	0.529461	2.46217	0.0138097	0.0452033
LncRNA488	14.2171	-1.09983	0.447206	-2.45934	0.0139192	0.0454206
LncRNA1256	427.379	-0.89021	0.36267	-2.4546	0.0141041	0.0458818
LncRNA90	133.993	-0.581448	0.239024	-2.43259	0.0149912	0.0486176
LncRNA260	150.542	0.793869	0.32739	2.42484	0.0153151	0.0495157
LncRNA1459	38.7488	0.698154	0.288515	2.41982	0.0155282	0.0498987
LncRNA710	35.8843	-0.971799	0.401571	-2.41999	0.0155209	0.0498987
LncRNA1580	16.0631	1.22074	0.504833	2.41811	0.0156015	0.0499816
LncRNA1185	12.0682	1.38051	0.572851	2.4099	0.015957	0.0509657
LncRNA816	28.6449	0.911565	0.379766	2.40033	0.0163801	0.0521591
LncRNA664	38.2897	0.84685	0.353571	2.39513	0.0166143	0.0527454
LncRNA1581	16.7099	1.20851	0.507509	2.38126	0.0172534	0.0546099
LncRNA1624	250.552	-0.515223	0.216483	-2.37997	0.0173142	0.0546381
LncRNA1667	25.7051	-1.01933	0.428513	-2.37876	0.0173711	0.0546541
LncRNA473	39.0085	0.754967	0.320624	2.35468	0.0185386	0.058154
LncRNA398	26.0828	-2.60267	1.12118	-2.32136	0.0202675	0.0633886
LncRNA1359	13.679	-1.0246	0.442472	-2.31563	0.0205787	0.0641716
LncRNA718	116.957	0.473856	0.204951	2.31204	0.0207754	0.0645936
LncRNA518	44.9322	0.915599	0.397289	2.30461	0.0211881	0.0656833
LncRNA1270	24.0322	-0.867286	0.382369	-2.26819	0.0233173	0.0720718
LncRNA1015	118.125	-0.506706	0.224337	-2.25869	0.0239029	0.0736656
LncRNA847	139.325	0.442671	0.196458	2.25326	0.0242426	0.0744947
LncRNA1623	30.4721	-1.32451	0.58878	-2.24959	0.0244753	0.0749911
LncRNA456	20.8387	-1.20617	0.536581	-2.24788	0.0245836	0.0751048
LncRNA1158	76.6564	-0.506113	0.22597	-2.23974	0.025108	0.076485
LncRNA1365	17.0844	-1.38296	0.618549	-2.23582	0.0253638	0.0770416
LncRNA329	18.7126	-1.79408	0.804095	-2.23118	0.0256693	0.0777455
LncRNA1432	20.4109	-0.865368	0.390775	-2.21449	0.0267949	0.0809222
LncRNA1055	15.3171	1.06201	0.481638	2.20499	0.0274545	0.0826773
LncRNA525	62.8185	-0.956837	0.434348	-2.20293	0.0275998	0.0828781
LncRNA1805	49.1222	-0.791942	0.360783	-2.19506	0.028159	0.0843169
LncRNA1642	126.906	0.625113	0.286311	2.18334	0.029011	0.0866222
LncRNA420	13.777	-1.29212	0.592329	-2.18143	0.0291517	0.0867962
LncRNA658	240.845	1.18072	0.542376	2.17695	0.0294845	0.0875398
LncRNA839	38.3473	-0.926801	0.427193	-2.16951	0.0300439	0.0889501
LncRNA1700	40.9781	-0.645408	0.300765	-2.14589	0.0318821	0.0941282
LncRNA1751	150.665	-0.560483	0.26206	-2.13876	0.0324552	0.0955525
LncRNA117	28.8303	-1.04425	0.488568	-2.13736	0.0325686	0.0956191
LncRNA908	28.3889	0.785457	0.368911	2.12912	0.0332441	0.0973314
LncRNA1368	24.4663	-0.940569	0.442153	-2.12725	0.0333994	0.0975153
LncRNA236	29.0122	0.831192	0.391334	2.12399	0.0336706	0.0980354
LncRNA1474	24.5017	-0.954662	0.45029	-2.12011	0.0339971	0.0982311
LncRNA397	107.033	0.856893	0.40422	2.11987	0.0340174	0.0982311
LncRNA753	25.9186	0.887727	0.418584	2.12078	0.03394	0.0982311
LncRNA1593	40.4276	1.23277	0.581841	2.11875	0.0341119	0.0982347
LncRNA1276	20.9578	0.780598	0.369636	2.1118	0.0347035	0.0993473
LncRNA295	13.1315	-1.20809	0.572309	-2.1109	0.034781	0.0993473
LncRNA1778	201.654	-0.568658	0.26958	-2.10942	0.0349082	0.0994411

## Sheet: 72hpi
LincRNA_ID	baseMean	log2FoldChange	lfcSE	stat	pvalue	padj
LncRNA448	307.494	-6.61271	0.414974	-15.9352	3.60906e-57	4.00606e-54
LncRNA768	146.357	4.26073	0.305993	13.9243	4.51147e-44	2.50387e-41
LncRNA1441	260.71	-5.27763	0.396636	-13.306	2.1367e-40	7.90578e-38
LncRNA940	292.579	1.73699	0.136797	12.6976	6.09641e-37	1.69175e-34
LncRNA379	107.458	-5.40715	0.433002	-12.4876	8.72719e-36	1.93744e-33
LncRNA136	227.892	-2.23457	0.187732	-11.903	1.14175e-32	2.11224e-30
LncRNA1251	78.9905	4.42145	0.40968	10.7924	3.73745e-27	5.92652e-25
LncRNA315	165.011	3.24997	0.304312	10.6797	1.26652e-26	1.7573e-24
LncRNA738	234.848	1.75926	0.167079	10.5295	6.31749e-26	7.79157e-24
LncRNA178	241.923	-3.50834	0.339137	-10.3449	4.41369e-25	4.89919e-23
LncRNA1151	447.3	-2.36996	0.23245	-10.1956	2.07534e-24	2.0942e-22
LncRNA1361	37.648	-3.6186	0.368358	-9.82358	8.91202e-23	8.24362e-21
LncRNA1141	86.6888	3.54349	0.380521	9.31221	1.252e-20	1.06901e-18
LncRNA1273	72.8144	4.40445	0.47495	9.27349	1.80161e-20	1.42842e-18
LncRNA1318	55.3818	-5.14915	0.55614	-9.25873	2.06871e-20	1.53085e-18
LncRNA46	251.08	3.22897	0.349958	9.22673	2.79025e-20	1.93573e-18
LncRNA1346	502.97	-1.51328	0.167916	-9.01215	2.02053e-19	1.24599e-17
LncRNA1360	112.963	-2.04439	0.226848	-9.01216	2.02036e-19	1.24599e-17
LncRNA1847	149.485	-2.58295	0.287724	-8.97717	2.77823e-19	1.62307e-17
LncRNA572	112.306	-1.80957	0.202571	-8.93298	4.14703e-19	2.3016e-17
LncRNA1174	432.231	1.69338	0.190007	8.91219	5.00365e-19	2.64479e-17
LncRNA1666	322.496	-1.41253	0.160552	-8.79794	1.39348e-18	7.03075e-17
LncRNA1632	76.6573	-2.86708	0.329253	-8.70785	3.09694e-18	1.49461e-16
LncRNA632	63.2491	-4.09137	0.481338	-8.50001	1.89579e-17	8.76801e-16
LncRNA1135	146.507	2.40149	0.291297	8.24413	1.66363e-16	7.38651e-15
LncRNA61	42.6948	-3.68836	0.453804	-8.12766	4.37663e-16	1.86849e-14
LncRNA332	447.949	2.49346	0.307761	8.10195	5.40864e-16	2.22355e-14
LncRNA682	47.3268	2.57578	0.32417	7.94575	1.93025e-15	7.65205e-14
LncRNA285	311.296	-1.9584	0.247045	-7.92729	2.23985e-15	8.57323e-14
LncRNA36	101.629	2.35034	0.301878	7.78574	6.93072e-15	2.56437e-13
LncRNA610	26.2803	-3.09519	0.398223	-7.77251	7.69485e-15	2.75525e-13
LncRNA854	97.1074	-1.6088	0.20871	-7.7083	1.27505e-14	4.42284e-13
LncRNA930	68.877	-2.30583	0.302659	-7.61858	2.56487e-14	8.62729e-13
LncRNA1589	314.285	1.8378	0.241623	7.60605	2.82599e-14	9.22601e-13
LncRNA27	179.537	1.53308	0.202198	7.58207	3.40072e-14	1.02451e-12
LncRNA338	327.592	2.37851	0.313607	7.58438	3.34082e-14	1.02451e-12
LncRNA9	90.7949	-1.94398	0.25641	-7.58153	3.41504e-14	1.02451e-12
LncRNA1513	23.5697	-4.99337	0.661845	-7.54461	4.53632e-14	1.32508e-12
LncRNA26	19.079	3.11384	0.415592	7.49254	6.75532e-14	1.92267e-12
LncRNA1118	69.4886	-1.96505	0.265304	-7.40678	1.29403e-13	3.59092e-12
LncRNA1192	147.462	-1.93462	0.266471	-7.26015	3.86673e-13	1.04685e-11
LncRNA215	67.5234	-2.06767	0.285892	-7.23236	4.74655e-13	1.25445e-11
LncRNA790	72.1752	-1.69919	0.23814	-7.13527	9.66001e-13	2.49363e-11
LncRNA1653	246.182	1.35844	0.197265	6.88639	5.72258e-12	1.44365e-10
LncRNA739	49.4256	-2.56961	0.374116	-6.8685	6.48808e-12	1.60039e-10
LncRNA982	35.5343	-2.12492	0.312061	-6.8093	9.80774e-12	2.36665e-10
LncRNA1102	89.0061	2.52029	0.373903	6.74047	1.5787e-11	3.72842e-10
LncRNA348	34.3917	-2.6003	0.388873	-6.68675	2.28181e-11	5.27668e-10
LncRNA422	20.2147	-4.72412	0.711488	-6.63977	3.14168e-11	7.11686e-10
LncRNA872	38.2364	2.19461	0.332909	6.59223	4.33263e-11	9.42984e-10
LncRNA910	79.4665	-2.21063	0.335913	-6.58096	4.67423e-11	9.97768e-10
LncRNA1641	275.354	-1.35493	0.207431	-6.53194	6.49229e-11	1.35971e-09
LncRNA1112	16.1362	4.07115	0.62608	6.50261	7.89397e-11	1.62265e-09
LncRNA76	22.8261	-3.83463	0.593254	-6.46373	1.02151e-10	2.0616e-09
LncRNA756	186.63	1.49622	0.238016	6.28622	3.25291e-10	6.44774e-09
LncRNA1726	226.643	-1.33844	0.213725	-6.26242	3.7906e-10	7.25443e-09
LncRNA749	69.9288	4.5989	0.734111	6.26459	3.73809e-10	7.25443e-09
LncRNA1587	145.869	-1.89663	0.304486	-6.22897	4.69518e-10	8.8333e-09
LncRNA1402	46.9017	-1.81866	0.293223	-6.2023	5.56422e-10	1.02938e-08
LncRNA1304	39.3404	-2.28637	0.37331	-6.1246	9.09145e-10	1.65435e-08
LncRNA625	129.091	-1.13531	0.186776	-6.07849	1.21319e-09	2.13752e-08
LncRNA503	70.5902	1.73408	0.287952	6.0221	1.72168e-09	2.98605e-08
LncRNA82	81.0499	1.79889	0.299226	6.01181	1.83463e-09	3.13299e-08
LncRNA41	276.245	1.98747	0.33123	6.00027	1.96993e-09	3.26361e-08
LncRNA758	45.6307	-1.99308	0.332144	-6.00065	1.96529e-09	3.26361e-08
LncRNA1149	95.4449	1.18812	0.198779	5.97705	2.27209e-09	3.70885e-08
LncRNA981	339.227	2.74213	0.460291	5.95738	2.56314e-09	4.12331e-08
LncRNA1470	235.93	1.19596	0.20379	5.86862	4.39448e-09	6.96839e-08
LncRNA79	14.5361	-3.80481	0.656277	-5.79757	6.72824e-09	1.05188e-07
LncRNA68	34.127	2.84766	0.498606	5.71125	1.12149e-08	1.72896e-07
LncRNA1012	58.0884	-1.55507	0.273124	-5.69366	1.24348e-08	1.89077e-07
LncRNA1464	57.967	1.92849	0.340809	5.65856	1.52646e-08	2.28969e-07
LncRNA1326	43.0184	1.44232	0.255082	5.65432	1.5646e-08	2.31561e-07
LncRNA1776	23.2721	-3.2196	0.574137	-5.60772	2.05013e-08	2.99427e-07
LncRNA803	15.2139	2.98226	0.535986	5.56406	2.6357e-08	3.79952e-07
LncRNA397	107.033	2.26296	0.407773	5.54955	2.86402e-08	4.07572e-07
LncRNA1415	117.129	1.5581	0.28116	5.54166	2.99611e-08	4.1571e-07
LncRNA3	166.403	-1.4491	0.261446	-5.54263	2.97966e-08	4.1571e-07
LncRNA1786	29.6856	-3.79745	0.689425	-5.50814	3.62647e-08	4.96961e-07
LncRNA1584	25.25	-2.53822	0.462494	-5.48812	4.06227e-08	5.49892e-07
LncRNA1842	146.921	1.33736	0.244618	5.46715	4.57336e-08	6.11618e-07
LncRNA153	15.3031	-2.93023	0.539452	-5.43187	5.57671e-08	7.36923e-07
LncRNA279	179.123	-1.60088	0.296287	-5.40316	6.5478e-08	8.55066e-07
LncRNA403	26.799	1.97907	0.366449	5.40066	6.6396e-08	8.56971e-07
LncRNA1485	17.8832	-2.43359	0.454456	-5.35495	8.5578e-08	1.09186e-06
LncRNA1839	20757.4	1.21315	0.228179	5.31667	1.05681e-07	1.33302e-06
LncRNA770	46.9142	-1.94038	0.367702	-5.27705	1.31283e-07	1.63735e-06
LncRNA330	31.4578	-7.70711	1.46969	-5.24403	1.57108e-07	1.93767e-06
LncRNA683	96.3895	2.0104	0.38688	5.19644	2.03141e-07	2.47787e-06
LncRNA143	92.8562	1.4762	0.284756	5.18409	2.17066e-07	2.61895e-06
LncRNA1511	41.9697	2.06692	0.400103	5.16596	2.3921e-07	2.85509e-06
LncRNA1373	89.692	1.50551	0.292831	5.14121	2.72972e-07	3.22189e-06
LncRNA847	139.325	0.980882	0.190859	5.13931	2.75747e-07	3.22189e-06
LncRNA776	49.2981	1.89583	0.370145	5.12186	3.0253e-07	3.498e-06
LncRNA1335	53.3638	-1.44359	0.282404	-5.11178	3.19135e-07	3.6147e-06
LncRNA536	43.9084	1.96234	0.383876	5.11192	3.18908e-07	3.6147e-06
LncRNA792	49.3468	1.73975	0.341882	5.08876	3.60417e-07	4.04103e-06
LncRNA1443	82.7498	1.41328	0.277979	5.08412	3.6933e-07	4.09957e-06
LncRNA1163	36.5103	1.92315	0.379608	5.06616	4.05923e-07	4.46113e-06
LncRNA201	20.9299	3.15638	0.628435	5.02261	5.09739e-07	5.54716e-06
LncRNA171	16.093	2.56276	0.511146	5.01375	5.338e-07	5.71138e-06
LncRNA525	62.8185	-2.1835	0.435543	-5.01327	5.3512e-07	5.71138e-06
LncRNA678	275.485	-1.9081	0.387798	-4.92035	8.63906e-07	9.13272e-06
LncRNA1077	398.864	-0.964543	0.196273	-4.9143	8.90994e-07	9.33022e-06
LncRNA159	39.215	-1.82221	0.37497	-4.8596	1.1762e-06	1.2174e-05
LncRNA345	477.734	-0.866902	0.17844	-4.85821	1.1845e-06	1.2174e-05
LncRNA1026	123.878	-1.63149	0.33734	-4.83635	1.32243e-06	1.3467e-05
LncRNA168	50.6523	-1.39753	0.289285	-4.83097	1.35868e-06	1.37104e-05
LncRNA1187	65.5504	1.21911	0.253668	4.80592	1.54041e-06	1.54041e-05
LncRNA766	116.958	-1.26512	0.264878	-4.77626	1.78585e-06	1.76991e-05
LncRNA1577	79.5922	1.02341	0.214669	4.76738	1.86638e-06	1.83334e-05
LncRNA907	14.9683	-7.01056	1.4735	-4.75776	1.95751e-06	1.90599e-05
LncRNA337	61.0209	-1.93149	0.409382	-4.71808	2.38084e-06	2.29803e-05
LncRNA254	67.8076	3.40335	0.725345	4.69204	2.70493e-06	2.58834e-05
LncRNA44	189.165	0.854462	0.18232	4.6866	2.77781e-06	2.63536e-05
LncRNA899	63.412	-1.12882	0.241191	-4.6802	2.86597e-06	2.69596e-05
LncRNA1629	45.781	1.29257	0.276316	4.67788	2.8985e-06	2.70364e-05
LncRNA98	33.1645	1.57165	0.33633	4.67294	2.96912e-06	2.74643e-05
LncRNA1110	71.813	-12.2732	2.65114	-4.62941	3.6671e-06	3.36403e-05
LncRNA1305	27.5426	1.8794	0.407234	4.61505	3.93002e-06	3.57568e-05
LncRNA1472	146.957	0.779107	0.16916	4.60574	4.1101e-06	3.70911e-05
LncRNA127	27.03	2.13148	0.463026	4.60336	4.15722e-06	3.72138e-05
LncRNA445	125.798	1.09918	0.239459	4.59028	4.42659e-06	3.93081e-05
LncRNA1493	17.5205	2.9769	0.652649	4.56126	5.08466e-06	4.47934e-05
LncRNA1108	32.7233	-1.89166	0.415156	-4.55651	5.20113e-06	4.54587e-05
LncRNA1008	26.8909	2.3834	0.526445	4.52736	5.9726e-06	5.17382e-05
LncRNA573	40.6412	-1.9707	0.435425	-4.52594	6.01282e-06	5.17382e-05
LncRNA353	44.0413	1.31331	0.290498	4.5209	6.15777e-06	5.25779e-05
LncRNA1309	97.1681	-1.16384	0.259874	-4.47848	7.51781e-06	6.37005e-05
LncRNA540	91.5933	-1.26415	0.284584	-4.44209	8.90875e-06	7.49145e-05
LncRNA1613	12.478	2.80219	0.634515	4.41627	1.00419e-05	8.38087e-05
LncRNA1096	15.3134	2.0996	0.476428	4.40697	1.04824e-05	8.68321e-05
LncRNA828	71.6805	1.17774	0.267648	4.40035	1.08075e-05	8.88621e-05
LncRNA1712	141.037	2.81062	0.63913	4.39757	1.09471e-05	8.93476e-05
LncRNA404	10.7458	2.29914	0.523631	4.39075	1.12959e-05	9.15213e-05
LncRNA1021	14.3489	2.84095	0.647934	4.38463	1.16184e-05	9.34523e-05
LncRNA141	45.6789	1.50021	0.343955	4.36166	1.29079e-05	0.000103078
LncRNA1553	4.74183	-3.77477	0.866899	-4.35434	1.3347e-05	0.000105823
LncRNA1354	115.371	-1.26452	0.291686	-4.33521	1.45619e-05	0.000114636
LncRNA1147	131.25	-0.993968	0.22977	-4.32593	1.5189e-05	0.000118731
LncRNA96	28.646	1.47149	0.340456	4.32213	1.54529e-05	0.000119949
LncRNA1194	98.843	1.17719	0.272827	4.3148	1.59748e-05	0.00012249
LncRNA593	20.3282	2.075	0.480944	4.31444	1.6001e-05	0.00012249
LncRNA1617	29.0364	-1.64339	0.384893	-4.26975	1.95695e-05	0.000148782
LncRNA66	129.509	-1.81544	0.426785	-4.25375	2.10222e-05	0.000158739
LncRNA968	114.75	2.0624	0.4876	4.2297	2.34e-05	0.0001755
LncRNA258	13.4086	2.29231	0.543062	4.22109	2.43127e-05	0.000179914
LncRNA596	104.649	0.859746	0.203658	4.22152	2.42662e-05	0.000179914
LncRNA1818	9.5857	-3.25763	0.773177	-4.21331	2.51653e-05	0.00018499
LncRNA1164	249.359	1.77005	0.423682	4.17777	2.94376e-05	0.000214972
LncRNA118	14.1492	-2.35821	0.565783	-4.16805	3.07218e-05	0.000222884
LncRNA245	8.70437	-3.50482	0.845106	-4.14719	3.36582e-05	0.000242601
LncRNA438	12.5541	-1.92233	0.466944	-4.11683	3.8412e-05	0.00027508
LncRNA585	61055	-0.735101	0.17931	-4.09962	4.13837e-05	0.000294461
LncRNA182	19.3634	1.98905	0.487122	4.08326	4.44081e-05	0.000311981
LncRNA489	17.6075	-1.89496	0.463936	-4.08452	4.41676e-05	0.000311981
LncRNA1730	487.843	0.905822	0.222	4.08028	4.49811e-05	0.000314019
LncRNA303	9.12457	3.11404	0.768044	4.05451	5.02395e-05	0.000348536
LncRNA1723	17.4029	-1.75161	0.433462	-4.04097	5.32299e-05	0.000366989
LncRNA1285	35.4049	1.5546	0.385181	4.03602	5.4365e-05	0.000372501
LncRNA273	19.3205	-1.87902	0.466151	-4.03093	5.55568e-05	0.000378331
LncRNA851	93.3509	-0.983812	0.245929	-4.00039	6.32373e-05	0.000428008
LncRNA473	39.0085	1.24692	0.312284	3.99289	6.52735e-05	0.000439113
LncRNA164	41.0251	-1.47119	0.369988	-3.97631	6.99918e-05	0.000468018
LncRNA99	60.5954	1.12417	0.283264	3.96863	7.22861e-05	0.000480464
LncRNA1403	25.1448	1.22075	0.308967	3.95106	7.78069e-05	0.000514081
LncRNA675	26.6244	2.01274	0.510408	3.94339	8.03363e-05	0.000527653
LncRNA1000	27.6467	1.49336	0.382272	3.90654	9.36258e-05	0.000611321
LncRNA1191	26.3454	3.05998	0.784669	3.89971	9.63086e-05	0.000625161
LncRNA835	95.6039	0.926986	0.23788	3.89686	9.74495e-05	0.000628889
LncRNA1199	29.9293	-1.32625	0.340831	-3.89124	9.97335e-05	0.000639908
LncRNA1283	80.8052	1.14694	0.294902	3.88922	0.000100567	0.000641549
LncRNA13	92.4651	-1.58468	0.407734	-3.88654	0.000101682	0.000644952
LncRNA1390	33.237	1.84618	0.476195	3.87694	0.00010578	0.000667135
LncRNA1619	222.997	1.02689	0.265594	3.86641	0.000110451	0.000692661
LncRNA1510	258.523	0.676469	0.175563	3.85314	0.000116614	0.000727201
LncRNA658	240.845	2.06896	0.538204	3.84419	0.000120951	0.00075003
LncRNA163	44.7623	-1.38688	0.361305	-3.83851	0.000123781	0.000759101
LncRNA255	10.509	-2.67839	0.697644	-3.83919	0.000123442	0.000759101
LncRNA1237	15.5663	1.90204	0.497949	3.81974	0.000133593	0.000814769
LncRNA381	45.3097	-1.06224	0.279093	-3.80606	0.000141199	0.000856453
LncRNA602	15.1289	-10.145	2.67079	-3.79849	0.000145581	0.000878232
LncRNA850	20.324	-1.73427	0.456794	-3.79662	0.000146684	0.000880103
LncRNA416	154.855	3.27631	0.863819	3.79282	0.000148948	0.000888883
LncRNA995	138.283	0.919229	0.242683	3.78777	0.000152004	0.000902267
LncRNA1428	72.3078	1.41063	0.372703	3.78485	0.000153801	0.00090808
LncRNA1648	136.296	1.11008	0.294583	3.7683	0.00016436	0.00096529
LncRNA1583	23.2072	1.92418	0.511556	3.76142	0.000168954	0.000987048
LncRNA1456	38.9431	2.19117	0.582788	3.7598	0.000170052	0.000988261
LncRNA1741	83.7837	-1.45754	0.387913	-3.75738	0.0001717	0.000992642
LncRNA882	49.8539	1.03281	0.275357	3.75078	0.000176283	0.00101385
LncRNA479	84.446	0.917729	0.245805	3.73357	0.000188782	0.00108015
LncRNA43	263.421	0.562987	0.150915	3.7305	0.000191099	0.00108779
LncRNA1214	10.9634	9.83835	2.66133	3.69678	0.000218348	0.00123656
LncRNA687	41.0702	-0.993405	0.269015	-3.69275	0.000221842	0.00124997
LncRNA374	17.0239	1.46244	0.398155	3.67306	0.000239666	0.00134358
LncRNA75	86.5291	0.9062	0.24721	3.66571	0.000246655	0.00137581
LncRNA22	650.407	-0.707521	0.193312	-3.66	0.000252212	0.00139122
LncRNA34	144.439	-0.638141	0.174402	-3.65903	0.000253176	0.00139122
LncRNA392	20.323	1.37079	0.374447	3.66085	0.00025138	0.00139122
LncRNA329	18.7126	-3.06945	0.844968	-3.63262	0.000280554	0.00153406
LncRNA1366	21.0842	1.30891	0.36173	3.61846	0.000296364	0.00161257
LncRNA724	35.8263	-1.32437	0.366856	-3.61005	0.000306143	0.00165765
LncRNA1286	350.212	0.677506	0.187983	3.60408	0.000313265	0.00168798
LncRNA1501	15.9788	2.21421	0.616035	3.5943	0.000325264	0.00174417
LncRNA1789	45.9988	1.04314	0.290606	3.58954	0.00033126	0.00176778
LncRNA1638	65.0457	2.56663	0.715368	3.58785	0.000333422	0.00177081
LncRNA410	11.0249	-2.46106	0.687237	-3.58109	0.000342163	0.00180334
LncRNA804	15.7526	-1.90883	0.533101	-3.58061	0.000342796	0.00180334
LncRNA1768	52.6952	-1.12979	0.316125	-3.57387	0.000351743	0.00184167
LncRNA594	41.7759	2.15967	0.604842	3.57064	0.000356115	0.00185581
LncRNA1152	21.3921	1.43031	0.40172	3.56047	0.000370186	0.00192013
LncRNA1484	13.3022	2.10556	0.592127	3.55593	0.000376642	0.00194453
LncRNA1220	20.1868	1.80752	0.508815	3.55241	0.000381723	0.00196163
LncRNA117	28.8303	-1.62496	0.457831	-3.54926	0.000386321	0.00197611
LncRNA1433	15.8113	-1.47694	0.417254	-3.53967	0.00040062	0.00203986
LncRNA1238	85.5299	-1.05759	0.298957	-3.53761	0.000403764	0.00204647
LncRNA144	10.6066	-1.83898	0.520259	-3.53474	0.00040818	0.00205945
LncRNA1745	1043.93	1.74055	0.49736	3.49958	0.000465993	0.00234051
LncRNA1508	32.458	-0.975347	0.280513	-3.47702	0.000507028	0.00253432
LncRNA1532	29.0609	1.11906	0.321949	3.4759	0.000509147	0.00253432
LncRNA1710	68.9125	1.52621	0.439875	3.46965	0.000521142	0.00258245
LncRNA1420	8.69308	-2.26134	0.653245	-3.4617	0.000536778	0.00263639
LncRNA203	52.0625	-0.943128	0.272368	-3.4627	0.000534782	0.00263639
LncRNA1516	104.092	0.885201	0.255958	3.45838	0.000543428	0.00265102
LncRNA690	36.1214	-1.13757	0.328983	-3.45784	0.000544533	0.00265102
LncRNA1120	51.2877	1.15465	0.336324	3.43315	0.000596607	0.00289185
LncRNA1755	356.795	0.742616	0.216593	3.42862	0.000606658	0.00292778
LncRNA1047	115.285	1.12527	0.328973	3.42055	0.000624939	0.00300295
LncRNA1331	64.7774	-1.41911	0.415129	-3.41847	0.000629732	0.00301294
LncRNA911	21.5854	1.73929	0.513037	3.39019	0.000698434	0.0033273
LncRNA488	14.2171	-1.45807	0.430831	-3.38431	0.000713566	0.00338486
LncRNA697	10.56	-1.99593	0.590324	-3.38108	0.000722013	0.00341036
LncRNA306	37.684	1.48546	0.441481	3.36473	0.000766184	0.00360366
LncRNA1158	76.6564	-0.7308	0.217621	-3.35813	0.000784705	0.0036752
LncRNA1476	26.9448	-1.29169	0.385181	-3.35346	0.00079807	0.00369966
LncRNA1783	116.915	1.14971	0.342908	3.35282	0.000799926	0.00369966
LncRNA126	8.87334	-1.95955	0.588344	-3.33061	0.000866556	0.00399119
LncRNA1763	38.7299	1.87719	0.565371	3.32029	0.00089924	0.0041118
LncRNA486	37.1353	1.12178	0.337886	3.32001	0.00090015	0.0041118
LncRNA31	42.0382	-1.84215	0.555244	-3.31772	0.000907544	0.00412858
LncRNA689	26.5713	-1.51344	0.457309	-3.30945	0.000934784	0.00423514
LncRNA1092	31.5678	1.16467	0.352469	3.30432	0.00095207	0.00429593
LncRNA752	99.1554	0.83712	0.254845	3.28482	0.00102049	0.00458601
LncRNA1016	72.2689	-0.834289	0.254894	-3.27308	0.00106382	0.00476143
LncRNA541	28.3322	-1.53525	0.469617	-3.26915	0.00107871	0.00480869
LncRNA1519	8.76949	8.67487	2.66849	3.25085	0.00115059	0.00506018
LncRNA385	118.609	-0.57292	0.176274	-3.25017	0.00115336	0.00506018
LncRNA718	116.957	0.635963	0.195524	3.2526	0.00114353	0.00506018
LncRNA87	147.647	1.09131	0.335617	3.25166	0.00114735	0.00506018
LncRNA456	20.8387	-1.73715	0.537975	-3.22906	0.001242	0.00542762
LncRNA366	60.0927	1.14563	0.356267	3.21566	0.00130145	0.00566514
LncRNA231	17.8136	1.38434	0.433215	3.1955	0.00139587	0.00604107
LncRNA25	15.9606	-1.5127	0.473472	-3.19492	0.0013987	0.00604107
LncRNA180	9.318	-1.93128	0.605936	-3.18727	0.00143622	0.00617908
LncRNA1829	20.6342	-1.37808	0.433331	-3.18021	0.0014717	0.00630728
LncRNA1775	14.2793	-1.58645	0.499644	-3.17517	0.0014975	0.00639319
LncRNA30	359.316	0.801252	0.252563	3.17249	0.00151139	0.00642774
LncRNA966	27.7102	-1.2665	0.400791	-3.16001	0.00157764	0.00668389
LncRNA1177	32.9938	1.16982	0.371182	3.15161	0.00162371	0.00685291
LncRNA471	15.4511	-1.34411	0.426853	-3.14889	0.00163894	0.006891
LncRNA933	35.4593	-0.985806	0.313542	-3.1441	0.00166599	0.00697829
LncRNA1379	14.9385	-1.48152	0.471724	-3.14065	0.00168571	0.00700799
LncRNA356	448.598	0.917779	0.292217	3.14075	0.00168516	0.00700799
LncRNA137	35.0001	-1.67718	0.535445	-3.13232	0.0017343	0.00718312
LncRNA192	18.6377	1.25678	0.4021	3.12553	0.00177483	0.00732364
LncRNA1197	29.3331	1.30097	0.416995	3.11986	0.00180937	0.00743851
LncRNA485	46.135	0.778351	0.249679	3.11741	0.00182446	0.00747289
LncRNA51	24.9273	1.13901	0.366412	3.10854	0.00188014	0.00767265
LncRNA1185	12.0682	1.6759	0.540178	3.1025	0.00191896	0.00780238
LncRNA1349	58.8397	2.40566	0.776057	3.09985	0.00193617	0.0078151
LncRNA188	27.4905	-1.16742	0.376585	-3.10001	0.00193516	0.0078151
LncRNA1523	51.4746	0.964938	0.311705	3.09567	0.00196366	0.00789735
LncRNA785	32.6939	1.36658	0.442078	3.09126	0.00199308	0.0079867
LncRNA1827	18.8091	-1.30796	0.424019	-3.08467	0.00203775	0.00811576
LncRNA299	149.737	-0.582544	0.18887	-3.08436	0.00203991	0.00811576
LncRNA134	242.305	-0.980553	0.318749	-3.07626	0.00209617	0.00830983
LncRNA1844	33.0876	1.11552	0.362788	3.07485	0.00210608	0.00831938
LncRNA1650	18.8042	1.66757	0.544012	3.06532	0.00217435	0.00852836
LncRNA204	123.639	-1.34658	0.439258	-3.06559	0.00217242	0.00852836
LncRNA1606	39.6105	-1.03446	0.337822	-3.06215	0.00219752	0.0085889
LncRNA1582	57.412	-0.968332	0.317363	-3.05118	0.00227946	0.00887791
LncRNA900	35.5051	-0.936154	0.307045	-3.04891	0.00229671	0.00891382
LncRNA1677	5.32857	-2.91319	0.958973	-3.03783	0.0023829	0.0092161
LncRNA29	24.1582	1.5921	0.52486	3.03338	0.0024183	0.00932052
LncRNA1154	63.6716	1.67508	0.552426	3.03223	0.00242757	0.00932387
LncRNA1241	63.0767	-0.836553	0.276735	-3.02294	0.00250335	0.00956363
LncRNA1290	11.9017	1.6923	0.559905	3.02247	0.00250722	0.00956363
LncRNA107	28.7098	-0.900394	0.298247	-3.01895	0.00253653	0.0095986
LncRNA1277	26.8891	-1.13183	0.374792	-3.01989	0.00252869	0.0095986
LncRNA864	21.5942	1.50113	0.497349	3.01826	0.00254233	0.0095986
LncRNA1350	43.1265	1.93955	0.644201	3.01078	0.00260575	0.00980468
LncRNA1781	48.3035	-0.689001	0.229954	-2.99625	0.0027332	0.0102495
LncRNA1066	284.38	0.55224	0.185236	2.98128	0.00287048	0.010728
LncRNA552	7.22729	-2.37249	0.796838	-2.97738	0.00290721	0.0108289
LncRNA779	70.6046	-0.857451	0.289488	-2.96195	0.00305693	0.0113485
LncRNA1345	27.221	1.19719	0.404891	2.95683	0.00310821	0.0115004
LncRNA241	161.039	0.969997	0.329319	2.94546	0.0032247	0.0118918
LncRNA1737	8.62272	-2.16151	0.734901	-2.94123	0.00326912	0.0120156
LncRNA1492	473.559	0.708368	0.24137	2.93478	0.00333785	0.0122278
LncRNA1190	13.1005	2.51437	0.858281	2.92955	0.00339459	0.0123541
LncRNA1543	181.822	-1.47258	0.502602	-2.92991	0.0033906	0.0123541
LncRNA425	33.6734	-0.956979	0.326938	-2.92709	0.00342145	0.0123707
LncRNA83	21.2586	-1.27913	0.436887	-2.92784	0.0034133	0.0123707
LncRNA1387	27.6563	-1.40377	0.480762	-2.91989	0.00350156	0.0126193
LncRNA873	11.4922	1.72783	0.592623	2.91556	0.00355046	0.0127541
LncRNA810	4.02901	-7.81464	2.69229	-2.9026	0.00370077	0.0132511
LncRNA1683	5.30094	-2.51508	0.867579	-2.89897	0.00374394	0.0133626
LncRNA1750	97.1393	0.856603	0.295965	2.89427	0.00380044	0.0134776
LncRNA194	6.9881	1.72486	0.595874	2.89467	0.00379557	0.0134776
LncRNA815	52.1633	1.05519	0.366138	2.88194	0.0039523	0.0139715
LncRNA1027	27.8928	-0.974278	0.338997	-2.874	0.00405311	0.0142824
LncRNA1178	11.5179	1.48334	0.516386	2.87254	0.00407188	0.0143031
LncRNA1796	26.0783	1.66679	0.581783	2.86496	0.00417065	0.0146038
LncRNA394	61.1018	-1.01668	0.355671	-2.85847	0.00425689	0.0148589
LncRNA432	25.5145	0.979422	0.344113	2.84622	0.00442413	0.0153943
LncRNA651	23.1756	-1.02091	0.359373	-2.84082	0.00449976	0.0156085
LncRNA1019	55.4649	-1.43544	0.507306	-2.82955	0.00466141	0.0161189
LncRNA383	90.599	1.29134	0.457841	2.82049	0.004795	0.0165272
LncRNA721	36.0141	1.08697	0.385512	2.81954	0.00480927	0.0165272
LncRNA783	89.5641	0.762206	0.271997	2.80226	0.00507455	0.017385
LncRNA1752	33.6569	-3.74559	1.33828	-2.79882	0.00512896	0.0175174
LncRNA19	7.19727	1.99005	0.711439	2.79721	0.00515457	0.0175508
LncRNA1339	187.197	-0.818452	0.292977	-2.79357	0.00521298	0.0176954
LncRNA1823	47.1843	0.799163	0.286301	2.79133	0.00524912	0.0177638
LncRNA647	65.6943	-1.18528	0.427234	-2.7743	0.00553205	0.0186644
LncRNA21	35.6454	1.2117	0.437565	2.76919	0.00561951	0.018902
LncRNA450	29.1871	1.21986	0.443443	2.75089	0.00594337	0.0199309
LncRNA158	23.6761	-1.19049	0.434568	-2.73949	0.00615348	0.0205481
LncRNA1642	126.906	0.777217	0.283869	2.73794	0.00618252	0.0205481
LncRNA869	20.4382	-1.00233	0.366093	-2.73792	0.00618295	0.0205481
LncRNA1324	4.15061	2.38244	0.874389	2.72468	0.00643629	0.0213262
LncRNA1155	29.0659	-1.01857	0.374771	-2.71784	0.00657098	0.0217077
LncRNA1398	48.0695	0.842062	0.311339	2.70464	0.00683777	0.022522
LncRNA1396	49.1742	-1.18295	0.437706	-2.70262	0.00687955	0.0225926
LncRNA1160	27.5091	0.837816	0.310389	2.69925	0.00694964	0.0227555
LncRNA1311	35.5407	0.835107	0.309791	2.69571	0.0070239	0.022931
LncRNA1407	22.0184	1.87271	0.695351	2.69319	0.00707726	0.0230374
LncRNA386	59.7702	-0.759253	0.283917	-2.67421	0.00749048	0.0243112
LncRNA462	40.0898	-1.01296	0.379519	-2.66906	0.00760648	0.0246157
LncRNA1672	27.1227	-0.975785	0.365763	-2.66781	0.00763485	0.0246357
LncRNA908	28.3889	0.970765	0.364946	2.66002	0.00781357	0.0251393
LncRNA373	8.60533	-1.50537	0.566481	-2.6574	0.00787467	0.0252627
LncRNA227	32.416	-1.90805	0.718317	-2.65628	0.00790072	0.0252732
LncRNA1644	74.4618	1.14105	0.429754	2.65513	0.00792786	0.0252871
LncRNA174	45.7663	-1.04076	0.393657	-2.64383	0.00819746	0.0260722
LncRNA524	11.2622	-1.42024	0.53874	-2.63622	0.00838363	0.0265881
LncRNA1447	9.19492	-1.65693	0.629581	-2.63179	0.00849352	0.0268599
LncRNA491	32.2642	2.72175	1.0376	2.62313	0.0087126	0.0274744
LncRNA576	17.4053	1.978	0.755032	2.61976	0.00879925	0.0276227
LncRNA902	6.44955	1.7249	0.65876	2.6184	0.0088343	0.0276227
LncRNA961	340.866	0.717401	0.273971	2.61853	0.00883101	0.0276227
LncRNA975	14.2947	1.15053	0.44139	2.60661	0.00914443	0.0285121
LncRNA1437	87.0464	-0.598611	0.231097	-2.5903	0.00958924	0.029732
LncRNA617	37.2562	-0.84906	0.327782	-2.59032	0.00958868	0.029732
LncRNA1380	8.17716	-1.48563	0.576554	-2.57674	0.00997383	0.0307526
LncRNA1813	3.97472	2.24951	0.872974	2.57683	0.00997109	0.0307526
LncRNA686	79.5572	-0.7862	0.305871	-2.57037	0.010159	0.031237
LncRNA558	10.657	-1.37517	0.536902	-2.56131	0.0104277	0.0319746
LncRNA1132	16.4231	-1.00154	0.391864	-2.55584	0.0105932	0.0323924
LncRNA744	28.0134	0.902797	0.354173	2.54903	0.0108024	0.0329415
LncRNA1480	22.4118	0.859979	0.337991	2.54438	0.0109472	0.0332915
LncRNA1091	2563.67	1.15742	0.455985	2.53828	0.0111397	0.0337844
LncRNA1408	62.664	0.884305	0.348525	2.53728	0.0111718	0.0337893
LncRNA814	20.3785	1.14968	0.454983	2.52686	0.0115087	0.0347137
LncRNA449	2.22543	-6.9233	2.74472	-2.5224	0.0116556	0.0350615
LncRNA226	48.9897	-0.689652	0.273599	-2.52067	0.0117132	0.0350705
LncRNA349	12.0746	-1.33232	0.528612	-2.52041	0.0117218	0.0350705
LncRNA624	10.2971	1.59872	0.634945	2.51788	0.0118064	0.0352287
LncRNA1467	74.6898	1.08153	0.433435	2.49526	0.0125864	0.0374554
LncRNA1148	30.5471	-0.913307	0.366338	-2.49307	0.0126644	0.037527
LncRNA235	17.8544	1.17632	0.47191	2.49269	0.0126781	0.037527
LncRNA294	57.4104	-0.622632	0.251626	-2.47443	0.0133448	0.0393954
LncRNA923	470.494	0.456815	0.185708	2.45986	0.0138992	0.0409235
LncRNA209	5.97185	-1.74901	0.712676	-2.45414	0.0141221	0.0414697
LncRNA1531	21.5412	-0.903161	0.368287	-2.45233	0.0141935	0.0415694
LncRNA390	109.486	-1.01691	0.415738	-2.44605	0.0144431	0.0421891
LncRNA1623	30.4721	-1.47132	0.603096	-2.43961	0.0147033	0.0428364
LncRNA1578	270.614	-2.38041	0.978619	-2.43241	0.0149985	0.0435821
LncRNA1600	10.0854	-1.25725	0.517285	-2.43048	0.015079	0.0437014
LncRNA1544	158.724	0.424718	0.175009	2.42684	0.0152311	0.0440273
LncRNA352	11.0472	-1.30687	0.540029	-2.42001	0.0155201	0.0447462
LncRNA1382	26.5769	0.840882	0.348957	2.4097	0.0159656	0.0459113
LncRNA493	45.7582	-1.00667	0.418127	-2.40758	0.0160588	0.0460601
LncRNA477	16.0564	-1.01061	0.420693	-2.40224	0.0162951	0.0466176
LncRNA173	14.2165	-1.39642	0.582126	-2.39883	0.0164476	0.0469328
LncRNA48	72.9483	-0.726323	0.303592	-2.39244	0.016737	0.047636
LncRNA848	8.04336	-1.53195	0.640605	-2.39141	0.0167838	0.047647
LncRNA1340	11.2823	1.25591	0.525565	2.38964	0.0168649	0.0477553
LncRNA1291	33.6173	0.92532	0.388489	2.38184	0.0172262	0.0486542
LncRNA40	103.73	-0.770595	0.323853	-2.37946	0.0173382	0.0488462
LncRNA147	9.05899	-1.62781	0.685264	-2.37545	0.0175278	0.0492553
LncRNA893	32.1662	0.856263	0.363552	2.35527	0.0185094	0.0518825
LncRNA662	55.5692	1.32426	0.563082	2.3518	0.0186826	0.0522361
LncRNA1627	3.51684	1.86136	0.794438	2.34299	0.01913	0.0533525
LncRNA1622	20.0163	3.78948	1.61892	2.34075	0.0192451	0.0534146
LncRNA296	109.081	0.489279	0.209033	2.34068	0.0192485	0.0534146
LncRNA1204	15.5273	1.03595	0.442874	2.33916	0.0193274	0.0534997
LncRNA1487	10.7254	1.12442	0.481557	2.33496	0.0195454	0.0539688
LncRNA611	70.844	-0.883443	0.379068	-2.33057	0.0197762	0.0544704
LncRNA1611	19.7641	1.08299	0.46675	2.32028	0.0203258	0.0558456
LncRNA1432	20.4109	-0.860083	0.373153	-2.30491	0.0211718	0.0580265
LncRNA106	37.9498	-0.823014	0.357457	-2.30241	0.0213119	0.0582665
LncRNA395	50.7033	0.872442	0.379814	2.29703	0.0216172	0.0589561
LncRNA18	608.803	0.390464	0.170735	2.28695	0.0221985	0.0603929
LncRNA800	85.88	-0.994828	0.435205	-2.28588	0.0222611	0.0604152
LncRNA1038	76.2238	0.619286	0.271568	2.2804	0.0225837	0.0611412
LncRNA1534	118.764	0.840334	0.369237	2.27586	0.0228542	0.0617231
LncRNA120	96.147	-0.771175	0.339074	-2.27436	0.0229445	0.0618165
LncRNA1643	142.573	0.646044	0.285321	2.26427	0.0235575	0.0633143
LncRNA1701	58.4372	-0.635893	0.281154	-2.26173	0.0237143	0.0635817
LncRNA191	345.09	1.26958	0.561628	2.26054	0.0237877	0.0636249
LncRNA702	290.353	1.45935	0.647954	2.25224	0.024307	0.0648576
LncRNA555	55.425	2.74904	1.2266	2.24119	0.0250136	0.066583
LncRNA365	45.2984	-0.7493	0.335607	-2.23267	0.0255706	0.0679027
LncRNA225	9.69619	-1.23654	0.55418	-2.2313	0.0256614	0.0679812
LncRNA1377	54.9948	0.644672	0.28954	2.22654	0.0259783	0.068657
LncRNA70	348.151	-0.344097	0.15489	-2.22155	0.0263135	0.0693776
LncRNA236	29.0122	0.806253	0.363405	2.21861	0.0265135	0.0697393
LncRNA1483	53.9498	0.913374	0.414247	2.2049	0.0274609	0.0720604
LncRNA1832	18.3916	1.01235	0.460004	2.20074	0.0277544	0.0726588
LncRNA1209	91.6922	0.874304	0.397856	2.19754	0.0279818	0.0729875
LncRNA1548	16.5367	-1.10338	0.502194	-2.19713	0.0280114	0.0729875
LncRNA148	29.6335	0.776026	0.353436	2.19566	0.0281163	0.0730892
LncRNA1800	37.0687	0.965454	0.440644	2.19101	0.0284512	0.0737869
LncRNA1499	9.96484	1.20601	0.551154	2.18816	0.028658	0.07415
LncRNA5	81.6544	-1.00789	0.462145	-2.1809	0.0291912	0.0751791
LncRNA629	61.9069	0.660492	0.302765	2.18153	0.0291441	0.0751791
LncRNA1103	124.701	0.465862	0.216401	2.15277	0.0313367	0.0801613
LncRNA1685	26.9551	-0.805798	0.374129	-2.1538	0.0312562	0.0801613
LncRNA94	14.6289	0.887539	0.412291	2.1527	0.0313423	0.0801613
LncRNA620	25.0783	-0.648246	0.302055	-2.14612	0.0318633	0.0813064
LncRNA291	13.9889	1.07757	0.504498	2.13593	0.0326853	0.0828596
LncRNA839	38.3473	-0.915575	0.428433	-2.13703	0.0325956	0.0828596
LncRNA965	114.78	-0.690067	0.323096	-2.1358	0.032696	0.0828596
LncRNA1739	20.2524	-0.932521	0.437248	-2.13271	0.0329489	0.0831211
LncRNA801	28.6545	-0.795212	0.372814	-2.133	0.0329249	0.0831211
LncRNA757	27.28	0.752839	0.354088	2.12613	0.0334922	0.0843002
LncRNA695	8.96009	-1.24728	0.589959	-2.11418	0.0344996	0.0866392
LncRNA295	13.1315	-1.08988	0.518124	-2.10351	0.0354213	0.0885861
LncRNA934	9.50791	1.09386	0.520055	2.10336	0.0354344	0.0885861
LncRNA1551	306.891	-0.389182	0.185241	-2.10095	0.035645	0.0889123
LncRNA834	93.5342	0.550005	0.262698	2.09368	0.0362883	0.090314
LncRNA1323	20.9437	0.84919	0.406051	2.09134	0.0364979	0.0906272
LncRNA1392	84.1716	0.873779	0.418011	2.09033	0.0365885	0.0906272
LncRNA1597	19.6164	1.18288	0.566096	2.08954	0.0366591	0.0906272
LncRNA88	17.2818	-0.771773	0.372725	-2.07062	0.0383941	0.0947054
LncRNA1128	16.841	1.00027	0.485556	2.06005	0.0393937	0.0969558
LncRNA1221	24.4806	-0.71242	0.347182	-2.05201	0.0401687	0.0986444
