# Supplementary material for: Genome-wide identification of potato long intergenic noncoding RNAs responsive to Pectobacterium carotovorum subspecies brasiliense infection
Source: BMC Genomics. 2016 Aug 11;17:614. doi: 10.1186/s12864-016-2967-9 (PMC4982125; doi:10.1186/s12864-016-2967-9)
Supplement: Additional file 8: Table S4. — LincRNAs targeted by potato miRNAs. (XLS 30 kb) [file 12864_2016_2967_MOESM8_ESM.xls]

## Sheet: Sheet1
LincRNA name	miRNAs involved in potato defenses			miRNAs
LincRNA1103				stu-miR8050-5p
LincRNA1104				Stu-miR5303j	stu-miR5303g	stu-miR5303h	stu-miR5303i
LincRNA1115				stu-miR7981-5p
LincRNA1117				stu-miR390-3p
LincRNA1135				stu-miR8021
LincRNA1137				stu-miR7988
LincRNA1152				stu-miR8048-3p
LincRNA1154				stu-miR5303h
LincRNA1191				stu-miR390-5p
LincRNA12		stu-miR482c	stu-miR482a-3p
LincRNA1229				stu-miR8005b-5p
LincRNA1286				stu-miR5303f
LincRNA1327				stu-miR398a-5p
LincRNA1328				stu-miR398a-5p
LincRNA132b				stu-miR7984c-3p
LincRNA1346				stu-miR8024a-3p	stu-miR8024b
LincRNA1351				stu-miR7992-3p
LincRNA1366				stu-miR8005a	stu-miR8005b-3p	stu-miR8005c
LincRNA1390				stu-miR6149-3p
LincRNA1395				stu-miR7991a	stu-miR7991b	stu-miR7991c
LincRNA14				stu-miR5303e	stu-miR5303f	stu-miR8020	stu-miR5303j	stu-miR5303g	stu-miR5303i	stu-miR172b-5p	stu-miR172e-5p
LincRNA1408				stu-miR171d-5p
LincRNA1422				stu-miR8011b-5p
LincRNA1439	stu-miR6022
LincRNA1456				stu-miR7983-5p
LincRNA1503				stu-miR8020
LincRNA1515				stu-miR8015-5p
LincRNA1553				stu-miR8014-5p
LincRNA1611				stu-miR5303h
LincRNA1643				stu-miR7997c
LincRNA1730				stu-miR8005b-5p
LincRNA1756				stu-miR8050-5p
LincRNA1767				stu-miR5303j	stu-miR5303g	stu-miR5303h	stu-miR5303i	stu-miR5303c	stu-miR5303a	stu-miR5303b	stu-miR5303d
LincRNA1777				stu-miR8001b-5p	stu-miR5303j
LincRNA1826				stu-miR172b-5p	stu-miR172b-3p	stu-miR172a-5p	stu-miR172a-3p	stu-miR172d-5p	stu-miR172d-3p	stu-miR172e-5p	stu-miR172e-3p
LincRNA1840				stu-miR5303c	stu-miR5303a	stu-miR5303b	stu-miR5303d	stu-miR5303f
LincRNA227				stu-miR7981-3p
LincRNA24				stu-miR166a-5p	stu-miR166c-5p
LincRNA263				stu-miR7982a	stu-miR7982b
LincRNA267				stu-miR1886a	stu-miR1886b	stu-miR1886c	stu-miR1886d	stu-miR1886e	stu-miR1886f
LincRNA273				stu-miR169a-5p	stu-miR169b-5p	stu-miR169c-5p	stu-miR169d-5p	stu-miR169e-5p	stu-miR169f-5p	stu-miR169g	stu-miR169h
LincRNA37				stu-miR8039
LincRNA385				stu-miR8007a-5p
LincRNA47				stu-miR7980a
LincRNA487				stu-miR7997a	stu-miR7997b	stu-miR7997c
LincRNA51				stu-miR399a-3p	stu-miR399b-3p	stu-miR399c-3p	stu-miR399d-3p	stu-miR399e-3p	stu-miR399f-3p	stu-miR399g-3p	stu-miR399j-3p	stu-miR399k-3p	stu-miR399l-3p	stu-miR399m-3p	stu-miR399n-3p	stu-miR399o-3p
LincRNA555				stu-miR8005b-5p
LincRNA60		stu-miR6026-3p	stu-miR6026-5p
LincRNA617				stu-miR8003
LincRNA664		stu-miR482a-5p			stu-miR8006-5p
LincRNA688				stu-miR5303c	stu-miR5303a	stu-miR5303b	stu-miR5303d
LincRNA690				stu-miR7982a	stu-miR7982b
LincRNA693				stu-miR5303j	stu-miR5303g	stu-miR5303i
LincRNA702				stu-miR8038a-5p	stu-miR8038b-5p
LincRNA709				stu-miR319a-3p
LincRNA799				stu-miR8007a-5p	stu-miR8007b-5p
LincRNA907				stu-miR7996a	stu-miR7996b	stu-miR7996c	stu-miR8007b-5p
